# Supplementary material for: Improvement of the gait deviation index for spinal cord injury to broaden its applicability: the reduced gait deviation index for spinal cord injury (rSCI-GDI)
Source: Front Bioeng Biotechnol. 2024 Oct 2;12:1431596. doi: 10.3389/fbioe.2024.1431596 (PMC11480198; doi:10.3389/fbioe.2024.1431596)
Supplement: Supplementary file 1 [file Table1.XLSX]

## Sheet: Instructions
Worksheet to calculate the reduced gait deviation index for spinal cord injury (rSCI-GDI)
Instructions to use this file
All kinematic data used for this file must:
a) Include the following nine (4) joint/segment kinematics, in order: hip flex/extension, hip aduction/abduction, knee flex/extension, ankle dorsi/plantarflexion
b) Be sampled every 2%, from 0% to 100% of the gait cycle: 51 samples for each one of the nine (4) joint/segment kinematics. In total, 204 data.
Follow these steps to calculate the SCI-GDI:
1. Enter kinematics from your control subjects in the "Control subjects" sheet. Maximum control samples are 446, if you use fewer, replace the remaining cells with zeros (0). Do not leave blank cells.
2. Enter kinematics from the subject you want to calculate the SCI-GDI in the "SCI-GDI Calculations" sheet, in column Y.
3. The SCI-GDI is displayed in the "SCI-GDI Calculations" sheet in cell AF12.
Notes:
Some parts of this worsheet are protected to avoid accidental modification of key data used to obtain the SCI-GDI (SCI basis and average features of HNP control subject), but users can copy these data from the file.
The addendum provided has the same structure that the one provided to compute the GDI but with our reduced SCI basis and adult control data. The original worksheet to compute the GDI was released by Schwartz and Rozumalski (2008).
References
Schwartz, M., and A. Rozumalski. 2008. "The gait deviation index: a new comprehensive index of gait pathology." Gait & Posture 28: 351-357
For questions or support please write to:
ds.herrera.2020@alumnos.urjc.es
Diana Sofía Herrera Valenzuela, MSc.
Biomedical engineer
Hospital Nacional de Parapléjicos
Toledo, Spain

## Sheet: Control subjects
	control1	control2	control3	control4	control5	control6	control7	control8	control9	control10	control11	control12	control13	control14	control15	control16	control17	control18	control19	control20	control21	control22	control23	control24	control25	control26	control27	control28	control29	control30	control31	control32	control33	control34	control35	control36	control37	control38	control39	control40	control41	control42	control43	control44	control45	control46	control47	control48	control49
Hip Flx/Ext	33.7535	33.2438	33.4442	32.7127	33.6684	36.7453	36.018	39.2281	37.5369	35.2176	42.1063	36.4353	36.6436	38.6892	38.0616	36.0971	33.6959	36.0451	35.7278	36.344	33.4047	31.3087	33.0548	36.1886	34.0262	30.6087	30.8158	33.0529	30.6305	33.1741	33.0609	33.8616	32.476	31.7094	33.3157	33.3605	33.4653	33.5258	29.3589	27.3739	27.6537	28.5851	25.9137	35.7457	36.8468	36.7223	36.3672	37.0953	28.0631
Hip Flx/Ext	34.1156	33.187	34.1201	32.6943	33.7476	37.2978	36.0998	39.3585	38.0061	35.3612	41.8173	36.5499	36.6039	38.335	38.106	36.1359	34.0523	36.2677	35.6689	36.5721	33.3044	31.1759	32.9534	36.0674	33.7509	30.1373	30.3698	32.4512	30.0632	32.746	32.7619	33.3969	32.3364	31.3368	33.027	32.4422	32.6804	32.8655	29.424	27.2374	27.7685	28.3416	25.5181	34.81	35.3972	34.7958	34.7939	36.2693	27.8373
Hip Flx/Ext	33.9997	32.8376	34.5235	32.4042	33.5217	38.549	36.7201	39.7685	39.4936	35.6174	41.6864	36.6445	36.7173	37.8642	38.584	36.1452	34.3073	36.4409	35.6977	36.7356	33.1483	30.292	32.8373	36.2877	33.1618	29.2033	29.8417	31.7435	29.5472	32.1205	32.6639	32.6513	32.2938	30.9703	32.7804	31.2797	31.7167	32.2556	29.3727	26.9437	27.9874	27.9264	25.1284	33.557	34.2423	33.5537	32.7876	35.1428	27.3307
Hip Flx/Ext	33.5473	32.3984	34.4553	32.0697	33.0664	39.32	37.753	40.1337	40.8617	35.3643	41.751	36.6528	37.1607	37.3649	39.6239	36.1953	34.0806	36.7133	35.6919	36.8383	32.8121	29.3221	32.712	36.9558	32.6207	28.7822	29.4574	31.6851	29.2373	31.7257	32.5763	31.955	32.3593	30.6806	32.8909	30.6225	31.2159	32.3515	28.9229	26.6866	28.2034	27.5634	25.0564	32.8284	33.7029	33.0329	31.8177	34.5659	26.9196
Hip Flx/Ext	32.7428	31.6358	33.6208	31.5074	32.2725	39.1519	38.0587	39.6948	41.5129	33.8094	41.6526	36.2883	37.3257	36.9693	40.1438	35.9551	33.0742	36.7462	34.9437	36.4385	32.3743	28.1976	32.3077	37.4092	32.3778	29.1686	29.1357	32.125	28.7801	31.0687	32.1141	30.8586	32.2063	30.4624	32.5702	30.5707	31.1042	32.7131	27.8863	26.1324	27.8233	27.1127	24.8751	32.2317	33.0873	32.5379	31.3907	33.9872	26.5778
Hip Flx/Ext	31.3939	30.1851	31.9338	30.212	30.8538	37.9195	37.0137	37.974	39.8551	31.3499	40.8102	35.4872	36.5936	36.0426	39.697	35.0105	31.1889	35.9542	33.3723	35.1553	31.6668	27.5728	31.5526	36.8906	31.8503	29.69	28.7902	32.2601	28.2091	30.0561	30.443	29.7935	31.2331	29.8169	30.7778	30.4216	30.8679	32.7336	26.2563	24.9212	26.8143	25.7759	23.9483	31.0397	31.7265	31.2739	30.2735	32.6064	25.613
Hip Flx/Ext	29.564	28.1973	29.7258	28.1699	28.8814	35.5209	34.9477	34.5166	37.8975	29.7884	38.2818	33.6174	35.2739	33.4433	38.3845	33.1249	29.4333	34.1522	31.729	33.4576	30.2167	26.5914	30.3124	35.1763	30.2895	29.3213	27.9695	31.6084	27.0916	27.6612	28.5775	27.9215	29.7792	28.0284	28.7392	29.9675	30.2899	31.4936	24.7336	23.4814	24.6541	23.4837	22.6968	29.2491	29.8534	29.3302	28.2894	30.6391	24.0091
Hip Flx/Ext	27.5473	26.1159	27.3981	25.8533	26.7378	32.5554	33.2244	32.2947	35.5103	28.5229	35.927	31.6536	32.7644	30.9732	36.3974	31.4787	28.1455	32.6287	30.5481	31.8348	28.8098	25.4923	28.7416	33.2651	28.062	27.8634	26.4536	29.7169	25.4031	25.4383	26.5478	26.259	27.1649	26.1831	26.2531	28.7113	28.9508	29.3952	22.3852	21.0964	22.081	21.4566	20.5452	27.7509	27.8526	27.0765	26.048	28.7106	22.6373
Hip Flx/Ext	25.4587	24.1141	25.196	23.5464	24.6212	29.9542	30.764	30.5838	33.9585	27.3258	33.1869	28.4942	30.4465	28.0637	32.9797	29.8394	27.0211	31.0471	29.3055	30.3043	26.6726	23.7452	26.4529	30.2695	25.8651	25.686	24.2353	27.181	23.0687	22.535	23.88	23.9024	24.9762	23.495	24.8092	26.764	27.0738	27.5954	19.904	18.5649	19.4749	18.7244	18.0121	25.5919	25.6931	24.5264	23.71	26.7196	20.6704
Hip Flx/Ext	22.7776	22.2052	22.6496	21.2479	23.0387	26.7485	27.9638	29.6517	31.551	25.879	31.6877	26.0094	27.9459	26.4141	30.1495	28.128	25.5843	29.144	27.5094	28.5851	24.9851	21.9773	24.7043	27.1415	24.3925	23.2684	21.853	25.1642	21.1986	19.9321	21.9872	22.1683	22.0026	21.4562	23.7021	24.223	24.7414	25.1622	17.6505	16.7569	17.5741	16.2484	15.9733	23.1628	23.2543	21.7585	21.2169	24.3555	18.4649
Hip Flx/Ext	20.5996	20.3543	20.6202	18.9332	20.8815	24.9805	24.9372	27.6323	28.5831	23.1981	29.8497	22.9714	24.767	24.9839	26.6772	26.1959	23.8614	26.8274	25.2757	26.4459	23.2978	20.6684	22.9699	24.1294	22.2724	21.0176	20.2096	22.6291	18.9288	17.983	19.4876	19.8249	19.1731	19.312	22.0998	21.5554	21.8247	22.726	15.648	14.5577	15.2113	13.9998	13.2985	20.6328	20.7429	19.1289	18.8788	21.8094	16.6611
Hip Flx/Ext	18.4465	18.5051	18.5737	17.2098	18.694	23.1631	22.5945	25.4491	26.1592	20.114	28.3626	21.0549	22.7247	22.9855	24.565	23.9712	21.8588	24.2148	22.7811	23.8464	21.0711	18.8393	20.6625	21.5053	19.8614	18.9747	18.1824	20.358	16.9118	15.1213	17.5981	17.9597	17.1707	16.4171	20.0522	19.161	18.8609	20.9704	14.2003	12.5247	13.0015	12.3582	10.936	18.1664	18.4484	16.6946	17.0432	19.883	14.2352
Hip Flx/Ext	16.3809	16.6237	16.5501	15.0081	16.5544	21.5033	19.3808	22.2823	22.7222	17.7535	26.3452	18.857	20.3936	21.3996	22.8476	20.9086	19.5294	20.6328	20.252	20.9388	19.3959	17.3315	18.9002	19.3799	17.2113	16.8976	16.1596	18.7013	14.9055	12.8764	15.7135	15.3704	14.6608	14.3484	18.4341	17.6049	16.8959	18.7226	12.2009	11.0386	10.7951	10.2013	9.36448	16.0869	16.3478	14.6436	15.7199	17.2887	11.8761
Hip Flx/Ext	14.4245	14.1651	14.5534	12.9945	14.4843	18.6072	16.0891	19.1112	20.0682	14.4323	24.3367	17.2779	18.737	19.7749	20.8228	18.4393	16.556	17.5399	17.7195	17.9617	17.698	15.1149	17.0798	17.9856	14.3154	14.5508	13.9895	16.3463	13.2504	9.9963	13.1951	13.4255	12.3122	12.398	16.2921	15.6768	14.8572	16.5112	10.0277	9.04838	9.07785	8.05276	7.42299	14.81	14.2845	13.1851	14.2925	14.704	10.0501
Hip Flx/Ext	12.5755	12.1006	12.5483	11.1704	12.4669	15.5335	13.6502	16.6321	16.6453	11.007	22.6852	15.0143	16.3467	17.4194	19.2339	16.1278	14.2218	14.4914	15.1712	15.0085	15.3796	13.353	15.1726	16.0522	11.1853	11.9439	12.2343	13.7639	10.772	8.02863	11.3075	10.7905	10.6199	10.0109	14.0955	13.78	12.9267	14.2091	7.70221	6.98352	6.67309	6.39395	5.96058	13.1606	12.283	11.8092	12.2617	12.0857	7.59711
Hip Flx/Ext	10.8555	10.0294	10.5585	9.44971	10.4424	13.2939	10.5565	13.2001	13.4908	8.56773	20.1204	13.1167	14.3144	15.4322	16.841	14.0581	11.9913	11.723	12.6157	12.1729	13.5892	10.9409	12.4987	13.6235	7.97343	9.2103	9.68236	11.6901	8.0517	5.70127	8.78702	8.72633	8.43343	8.32626	11.7539	11.8137	10.8745	12.333	5.35083	5.35578	4.16624	4.08797	3.90457	11.3167	10.5927	10.04	9.82671	9.44292	5.31652
Hip Flx/Ext	9.27118	8.05755	8.65082	7.71764	8.37745	10.3835	7.77199	10.7042	11.298	5.68979	18.0703	10.3811	11.3926	12.5454	14.826	12.1452	10.0274	9.23579	10.1791	9.66702	11.1787	9.17226	10.4437	10.5273	4.81378	6.43866	6.91143	8.76642	5.21701	4.09983	6.882	5.99121	6.83756	6.12596	9.26584	9.67228	8.57757	9.59776	3.68323	3.10349	1.69085	1.73806	1.76313	9.3735	9.14927	8.07087	7.54189	7.09803	3.8313
Hip Flx/Ext	7.37794	6.23685	6.42425	6.02488	6.79492	8.33265	5.9732	7.75117	8.57234	3.34609	15.3799	8.24812	9.20573	10.2799	12.6767	9.72468	8.32343	6.3061	8.03033	7.48598	9.43404	7.06962	8.4277	6.99759	2.47447	3.79712	4.15444	5.67115	3.0457	1.98966	4.93128	4.05258	4.70167	4.43252	7.36854	7.94934	6.72581	6.72164	1.71578	0.908465	-0.0297449	0.0445522	0.15251	7.66498	7.69222	6.39398	5.60806	5.32421	2.1369
Hip Flx/Ext	5.83652	4.62184	4.78221	4.48517	4.67168	5.89265	3.95215	5.90386	6.68103	1.93751	13.365	5.35187	7.14319	8.03151	9.66885	7.68179	6.66632	4.06599	6.03316	5.39247	7.80552	5.32591	5.95441	3.55435	-0.646302	1.50806	1.49585	3.29345	0.136838	-0.0961309	2.2578	1.64982	2.51764	2.6533	4.97073	5.60678	4.23489	4.57114	0.0759813	-0.572707	-2.0082	-1.95654	-1.92515	5.93339	6.03093	4.76308	3.78138	3.94296	0.531386
Hip Flx/Ext	4.22516	3.15365	3.26112	3.07514	2.62204	3.84132	2.0974	3.81458	4.36312	0.342485	10.5396	3.20533	4.62817	5.19728	7.33599	5.58609	4.89881	1.98364	4.00386	3.21973	5.83579	4.18379	4.32391	0.905827	-3.70529	-0.371757	-0.44609	0.160221	-2.61425	-1.56345	0.268871	0.0026987	0.89167	0.211669	2.8047	3.31598	1.77094	1.82836	-1.34881	-2.17598	-3.53554	-3.55395	-3.81196	4.47045	4.23895	2.97896	1.85464	2.45361	-0.692137
Hip Flx/Ext	2.61598	1.75986	1.82972	1.65632	0.792203	2.48546	0.1465	2.36327	2.27878	-1.27057	8.32204	0.549695	2.86675	3.27492	4.22461	3.48364	3.1167	0.0715022	1.9364	1.09814	4.48906	2.75355	2.89223	-3.11742	-6.42627	-1.98929	-2.94405	-2.82792	-4.92422	-3.28499	-2.22316	-1.96717	-1.20691	-1.57447	0.765872	1.1085	-0.624689	-0.658714	-2.69709	-3.29127	-4.66582	-4.77549	-5.04461	2.41213	2.32476	1.10124	-0.108062	0.811691	-2.36488
Hip Flx/Ext	1.17217	0.515755	0.473208	0.55635	-0.70948	0.74568	-1.37714	0.401546	0.842181	-2.61587	5.52037	-1.1497	0.616032	1.58147	2.00205	1.43884	1.40482	-1.70798	0.0128908	-0.79827	3.25042	1.75084	1.64021	-6.98328	-8.49023	-3.52373	-5.1187	-4.88354	-6.27275	-4.35342	-3.83595	-3.29973	-3.17611	-3.21013	-1.25865	-0.991061	-2.91198	-2.82696	-3.6882	-3.92584	-5.31827	-5.54259	-6.42308	0.408886	0.244331	-0.768702	-1.83255	-0.464088	-3.95229
Hip Flx/Ext	0.00445191	-0.419873	-0.749221	-0.793658	-1.83371	-0.587392	-3.28831	-1.09157	-1.01454	-4.41204	3.70283	-2.85317	-0.974359	-0.203752	-0.00980409	-0.481544	-0.339435	-3.37752	-1.67068	-2.47142	1.80839	0.604441	0.22767	-9.46352	-9.70434	-5.10561	-6.82059	-7.19764	-7.76775	-5.40518	-5.11484	-4.932	-4.45087	-5.04333	-3.20384	-3.07112	-5.02325	-4.28069	-4.94813	-4.75371	-6.01262	-6.47372	-7.50013	-1.4289	-1.79621	-2.42285	-3.09084	-2.07862	-5.05503
Hip Flx/Ext	-0.924219	-1.09501	-1.77037	-1.78053	-2.56858	-2.34946	-4.79455	-2.95433	-2.4124	-5.83591	1.74072	-3.67011	-2.79457	-1.14149	-2.19526	-2.62963	-2.11429	-5.23554	-3.11816	-4.04646	0.939034	-0.079011	-0.620163	-10.5533	-10.2097	-6.84024	-7.92408	-8.9104	-9.31134	-5.85777	-6.22898	-5.9464	-5.60023	-6.01908	-4.44818	-4.76171	-6.36229	-6.04556	-6.04941	-5.75704	-6.63032	-7.27926	-8.10721	-2.94787	-3.34446	-3.59375	-3.90876	-3.38448	-6.40965
Hip Flx/Ext	-1.6752	-1.70466	-2.59939	-2.36106	-3.01831	-3.52522	-5.58138	-4.13745	-4.18047	-6.57953	0.622734	-4.24845	-3.80009	-1.96796	-3.44409	-4.14645	-3.80933	-6.44121	-4.37439	-5.51768	0.117018	-0.745131	-1.27757	-11.1424	-10.3489	-8.68732	-9.47576	-9.94996	-11.1407	-6.02518	-6.63361	-6.71327	-5.96547	-6.55591	-5.65347	-7.03957	-7.68756	-7.50504	-6.85714	-6.54476	-7.25382	-7.74646	-8.69095	-3.95295	-4.25309	-4.19803	-4.26341	-4.2893	-7.57377
Hip Flx/Ext	-2.3713	-2.36533	-3.38779	-2.75367	-3.41795	-4.72271	-6.15234	-5.39615	-5.58433	-7.20882	-0.452683	-4.41333	-4.49033	-2.27626	-4.61715	-5.44159	-5.54604	-7.30211	-5.52379	-6.67992	-0.280941	-1.16613	-1.8828	-11.4896	-10.3044	-10.4962	-11.3157	-11.3912	-13.0989	-5.6019	-6.56869	-6.74409	-5.85846	-6.38111	-6.36879	-8.81522	-8.53579	-8.4846	-7.25729	-7.22641	-7.71658	-8.13152	-9.02353	-4.40721	-4.91254	-4.38089	-4.29318	-4.83126	-8.46396
Hip Flx/Ext	-2.66285	-2.51009	-3.63245	-2.9816	-3.73044	-5.52324	-5.91609	-6.22166	-6.18953	-7.12947	-1.03924	-4.24971	-4.35426	-2.12955	-4.98215	-6.42265	-6.49568	-7.57375	-6.53394	-7.35151	-0.574471	-1.27593	-2.16547	-11.3117	-10.0061	-11.7213	-13.259	-13.0804	-14.4341	-4.66088	-5.87343	-6.06264	-5.04354	-5.80807	-6.5611	-9.681	-8.94499	-8.82304	-7.20244	-7.21964	-7.66869	-8.06748	-8.88289	-4.372	-5.09081	-4.09568	-4.25259	-4.85932	-8.86112
Hip Flx/Ext	-2.44553	-2.00242	-3.2606	-2.6803	-3.9278	-5.84059	-4.9113	-6.26036	-5.95739	-6.28026	-0.963113	-3.35779	-3.53055	-0.847157	-4.69627	-6.8922	-6.95253	-6.90821	-7.03289	-7.28666	-0.857988	-0.858948	-2.2866	-10.3852	-8.7676	-13.0353	-14.7493	-14.3489	-15.6734	-2.36097	-4.4469	-4.9363	-3.75996	-4.48694	-5.78679	-9.50263	-8.64475	-8.53204	-6.43513	-6.62452	-6.63871	-7.46635	-7.70357	-3.69899	-4.56355	-2.99049	-3.95343	-3.94832	-8.78096
Hip Flx/Ext	-1.38032	-0.835081	-2.1545	-1.59275	-3.49006	-5.44553	-2.44831	-4.98279	-4.75671	-4.08487	0.147903	-1.96889	-1.39968	1.0153	-3.17279	-5.98449	-6.71182	-4.41516	-6.44616	-6.15835	-0.814031	0.0645867	-2.13467	-8.47539	-6.33381	-13.7116	-15.1496	-15.517	-15.8022	0.000766614	-1.47021	-2.46703	-0.964162	-2.93537	-4.31786	-8.53407	-7.71386	-7.2256	-4.77674	-4.9503	-4.41678	-5.6985	-6.02373	-2.22527	-3.07247	-0.876863	-2.919	-1.90425	-7.68132
Hip Flx/Ext	0.563684	0.753391	-0.359739	0.0987624	-2.16176	-4.23567	0.456825	-2.98439	-2.03949	-1.3992	1.79776	0.864471	0.790139	4.36597	-1.30244	-3.59931	-5.57433	-1.33221	-4.54163	-3.94658	0.0558335	2.15185	-1.19166	-5.47772	-3.04971	-13.295	-14.2631	-15.4444	-14.377	3.5248	1.24297	0.00892183	1.72262	0.0297542	-1.33243	-6.14399	-5.56462	-5.66472	-2.52976	-2.37719	-1.54048	-3.15176	-3.21083	-0.0914467	-0.736702	1.90288	-0.847586	0.913539	-6.14679
Hip Flx/Ext	3.08013	2.67706	1.99021	2.22016	0.0201952	-1.62498	3.23165	0.343161	1.00458	0.658463	4.7507	3.47983	4.11958	7.18223	1.74461	-0.0644645	-3.49255	2.26692	-1.63262	-1.08293	1.4781	4.23501	0.259651	-1.82902	0.467775	-11.4465	-11.6829	-14.3016	-12.2727	6.23956	4.94879	3.66255	5.47129	2.6926	2.24651	-3.13735	-2.80833	-3.152	-0.14645	-0.117739	0.617041	-0.486288	-0.429237	2.52861	2.27167	4.9975	2.05056	4.09633	-3.37294
Hip Flx/Ext	5.8921	5.03202	4.77342	4.14322	2.74708	0.553613	5.57281	2.88033	3.19612	3.93528	7.14136	7.16939	6.74955	10.0576	4.2515	3.85448	-0.59137	6.26082	1.94934	2.27082	3.46766	7.44953	2.32242	1.9551	3.92503	-8.29735	-7.91515	-11.412	-8.47907	10.0141	7.64716	6.40312	9.03583	5.39327	6.06398	-0.325778	0.0339414	-0.537388	1.67759	2.89787	3.27909	1.42107	1.51502	5.63484	5.80181	8.39955	5.5428	6.68515	0.0124866
Hip Flx/Ext	8.91948	7.8134	7.88188	7.18736	5.75175	3.43738	9.59	6.50531	6.59521	8.27848	10.2924	9.91333	10.3217	13.7843	6.92631	7.82007	3.12632	10.6191	6.05001	6.30433	6.64976	10.0759	4.75803	4.76406	7.39817	-4.29244	-4.68171	-7.51653	-4.08646	13.0496	10.3732	10.079	11.7081	8.81239	10.1589	2.18724	2.74398	2.07392	4.37587	5.85423	5.88312	4.07243	4.1831	8.2648	9.65588	12.1409	9.36579	10.4569	2.90888
Hip Flx/Ext	12.1264	10.8614	11.2385	10.6176	9.00217	6.92151	14.3458	9.74458	9.89482	11.939	12.6435	13.5386	13.0243	16.49	10.8148	11.8983	7.50608	15.1496	10.4532	10.7278	9.20922	13.7429	8.17893	8.26268	11.02	0.2376	-0.183252	-4.23884	0.545265	17.3094	14.2871	13.0202	15.5229	11.4016	14.3572	4.7464	5.49568	4.04408	7.56433	8.13565	8.67376	7.16639	7.24405	12.1357	13.6619	16.1012	13.3037	14.4981	7.1474
Hip Flx/Ext	16.2807	14.003	15.5889	14.1246	11.6279	10.2014	17.8897	14.7906	15.0013	16.6712	15.9636	16.3266	15.8156	19.2387	13.978	17.2103	11.9184	20.6559	14.9043	14.9931	11.7982	17.4863	10.8044	11.4297	13.8913	5.13242	4.35701	0.413468	4.10037	21.6853	17.4989	17.3318	19.6907	14.2034	17.2714	6.86884	7.8115	6.89911	11.2186	11.3596	10.919	9.78935	9.85041	16.0963	17.5247	19.8587	16.9441	18.6552	11.5172
Hip Flx/Ext	19.6016	17.1042	19.0097	17.5687	15.2225	15.0864	22.3063	18.7448	20.0942	20.9613	18.6868	20.2733	19.7938	23.1756	18.435	21.3308	15.8854	24.6172	19.2621	18.977	15.2563	20.3063	13.5551	14.5923	17.9342	10.238	9.00436	5.3295	8.92916	24.9052	22.0357	20.7906	22.9519	18.219	20.5298	10.0714	11.4195	10.3029	15.0753	14.7884	14.0303	13.4331	13.5255	19.5087	20.9751	22.9275	20.2675	22.6533	14.6812
Hip Flx/Ext	22.8459	20.0795	22.2963	20.9099	18.672	18.7201	26.357	23.7869	23.6424	23.9842	22.6699	23.4782	22.9815	26.3656	21.9224	25	19.5237	27.9765	23.3984	22.8176	17.8892	23.9648	17.4786	18.1082	22.1886	15.3472	13.8316	9.11984	13.8756	28.8588	25.392	25.3285	27.1309	21.2092	23.2596	13.6474	15.5194	13.2529	17.8702	17.3966	17.0924	16.8746	17.0419	22.5093	24.122	25.5047	23.5613	25.9537	18.6083
Hip Flx/Ext	25.972	22.9282	25.4077	24.0883	21.9605	23.2671	29.0813	27.3179	28.0235	27.7568	25.9282	28.0738	27.4529	30.7428	25.542	28.1161	23.0844	30.784	27.1322	26.4391	21.4671	26.5158	20.4827	21.6791	26.3659	20.1736	17.4537	14.1603	18.768	31.3691	28.4697	28.3588	29.8875	24.8648	25.8477	17.4594	19.7443	17.4948	21.2135	20.7002	19.8743	19.159	19.3994	25.5827	27.1747	27.8145	26.9726	28.5407	21.6457
Hip Flx/Ext	28.8616	26.19	28.2133	26.9854	25.1788	27.5153	32.2016	31.543	30.964	31.126	30.3959	31.5671	30.8476	33.933	30.4632	30.6913	27.214	33.0852	30.3626	29.5445	24.1133	29.4369	23.3602	24.1855	29.941	24.3624	21.8198	19.035	22.139	33.8878	31.8213	31.6079	32.8059	27.2498	28.2863	21.3432	23.5633	21.6313	23.9888	23.5529	21.7035	21.7266	22.0985	28.0247	30.0904	30.0453	30.0126	30.813	22.8611
Hip Flx/Ext	31.3144	28.4047	30.5341	29.4633	28.2162	30.4447	34.7578	34.9641	34.2378	33.333	34.5094	35.7842	35.054	36.8643	33.9631	33.2499	29.8973	35.1901	32.9628	31.9835	26.5439	31.1404	26.0038	27.3284	32.5248	27.5985	25.3264	22.3932	25.9047	35.1378	33.6841	33.4088	34.8405	29.3013	29.8358	24.1086	25.9946	25.2606	26.2024	25.3077	23.7899	23.76	23.7974	30.8991	32.4673	31.9319	32.0673	33.0297	23.3502
Hip Flx/Ext	33.1438	30.1965	32.2941	31.414	30.7973	33.8584	36.6915	36.9221	36.74	35.7124	37.1472	38.3596	37.6531	40.1577	37.9553	34.8761	32.0146	36.4207	34.9463	33.8357	29.2125	32.7654	29.0346	30.2343	33.8816	29.7762	27.8459	26.1803	28.5921	36.0427	35.431	35.0654	35.862	31.4966	31.3997	27.307	28.6532	27.5687	27.9102	27.1205	25.4551	25.3467	25.6693	33.0097	34.2082	33.6117	33.1182	34.9669	23.6907
Hip Flx/Ext	34.2781	31.524	33.5166	32.4466	32.7213	35.956	37.6563	38.7808	38.1548	37.2957	39.989	40.8866	40.1119	42.086	40.3045	36.2932	33.6514	37.4845	36.4891	35.3121	30.7143	33.5969	30.8381	32.3888	33.945	31.1426	29.011	28.9843	30.114	36.2737	36.3131	35.9452	36.6572	32.7296	32.5162	29.8245	30.7523	30.0591	28.8849	28.3417	26.6155	26.2891	27.098	34.6358	35.5148	35.0539	33.7574	36.2026	24.4121
Hip Flx/Ext	34.7986	32.3364	34.267	33.1863	33.7081	38.021	38.3477	39.685	39.4777	37.9895	41.6232	42.104	41.2621	43.5091	42.0674	37.3395	34.8802	38.3192	37.7452	36.53	31.8122	34.3256	32.1917	33.4888	33.4791	31.9855	29.6828	30.4521	30.5625	36.1912	36.869	36.6028	36.807	33.629	33.4142	31.7302	32.2946	31.8587	29.7883	28.8347	27.3108	27.1654	27.8352	36.0236	36.6252	36.1737	34.7146	37.6537	25.7051
Hip Flx/Ext	34.6114	32.6347	34.1793	33.2096	34.4245	39.0123	38.4865	40.2925	40.0471	38.3772	43.1118	42.8199	41.9584	44.529	43.5062	37.8009	35.6733	38.619	38.6127	37.3967	32.7761	34.4905	33.3373	33.9455	32.5882	32.3037	29.6973	31.6429	30.4733	35.7418	37.0185	36.4852	36.3932	34.3369	34.2726	33.0976	33.238	32.7355	30.2282	28.9401	28.1927	27.5735	28.5631	37.2897	37.6218	37.162	36.1161	38.7884	26.9416
Hip Flx/Ext	33.9502	32.4879	33.5641	32.6047	34.4726	39.6304	38.3331	40.3279	40.2039	38.1957	43.6626	42.6669	42.2737	44.5623	43.8993	37.6544	36.1556	38.124	38.9895	37.8934	33.2176	34.0808	33.7813	33.989	31.6716	32.0334	29.5842	32.0322	29.8384	35.1744	36.6507	35.4388	35.2376	34.4609	34.9871	33.8962	33.641	33.3629	30.1792	28.6955	28.7512	27.7109	29.2644	38.2021	38.5407	37.9161	37.1525	39.5439	27.728
Hip Flx/Ext	32.9227	31.9772	32.6628	31.5197	33.8697	39.5545	37.8379	39.9387	39.6275	37.6897	43.5816	41.6266	42.0307	43.6612	43.4456	36.7888	36.3762	36.6393	38.826	38.0509	33.5437	33.1612	33.9382	33.5426	30.7993	31.5645	29.4449	31.9395	28.9616	34.2922	35.6847	34.2987	34.2048	34.0573	35.2389	34.1425	33.5804	33.5191	29.671	28.4481	28.6021	27.8306	29.6144	39.1322	39.1376	38.0743	37.2903	39.8472	28.3219
Hip Flx/Ext	31.7823	31.24	31.7958	30.2098	32.7997	39.1551	36.9293	39.3692	38.7312	36.5101	42.9118	40.3191	41.0523	42.4097	42.4137	35.5823	36.1172	35.3871	38.0105	37.8057	33.6273	32.5971	33.835	32.6075	30.3453	31.4061	29.3441	31.5693	28.5007	33.7042	34.853	32.9952	33.0587	33.4487	35.0001	34.0435	33.0093	33.3122	29.0971	28.1038	28.0711	27.7095	29.5315	39.3877	39.1615	37.5271	36.6712	39.597	28.1421
Hip Flx/Ext	30.9391	30.5374	31.2665	29.137	31.7781	38.1299	36.1235	38.2249	37.133	35.0335	41.3894	38.142	39.9238	40.8188	41.0168	34.1576	35.1626	34.5247	36.6317	37.0974	33.5285	32.2566	33.3757	31.9147	30.6118	31.4457	29.4415	31.2132	28.4659	33.1381	34.1202	32.3304	32.3485	32.7872	34.2796	33.5405	32.1102	33.0058	28.2607	27.6025	27.3042	27.2979	28.725	38.8802	38.6721	36.9327	36.1685	39.0051	27.5941
Hip Flx/Ext	30.6977	30.1808	31.2113	28.7553	31.29	36.9928	35.3981	37.2116	35.9494	34.1287	40.0939	36.5669	38.2283	38.6633	39.2129	33.032	33.69	34.2434	35.2437	36.0131	33.0794	32.1847	32.9219	32.0581	31.4194	31.2872	29.8496	31.103	28.9165	32.8673	33.4019	31.6934	32.092	32.1657	33.6203	32.8542	31.2943	32.5586	27.6561	27.1226	26.8482	26.4784	28.0086	38.1345	38.1538	36.993	36.3791	38.5717	26.8506
Hip Flx/Ext	31.0109	30.2897	31.5313	29.1277	31.4081	35.3557	35.5613	36.1177	34.9094	33.646	38.7265	35.1004	37.1015	37.5174	38.305	32.5601	32.4669	34.4862	34.5879	34.9454	32.5839	32.1302	32.4772	32.9216	32.4179	30.7922	30.2964	31.2193	29.2945	32.6051	33.0601	31.3751	31.9887	31.9734	33.4142	32.2014	30.7678	32.1435	27.5795	26.6791	26.8974	26.0284	27.3918	37.7525	37.8195	37.53	37.049	38.4813	26.5437
Hip Flx/Ext	31.7088	30.8766	32.085	29.9025	31.8367	34.3347	36.265	35.6336	34.604	33.8816	38.1482	34.3904	36.093	36.9018	37.7262	32.656	32.1872	34.7202	34.6782	34.3041	31.9981	32.2259	31.9967	34.0274	33.2074	30.0501	30.3127	31.4912	29.1732	32.1919	32.7744	31.0994	31.798	31.9575	33.4577	31.6334	30.419	31.7205	27.8494	26.7313	27.394	26.2996	27.3474	37.6953	37.1077	37.7182	37.3028	38.0733	26.8119
Hip Add/Abd	2.5209	3.4596	4.48414	4.39111	3.17901	-1.55371	1.91537	-0.745264	-0.681961	0.0249383	3.86683	1.04245	1.98824	6.29797	1.18512	3.16708	2.30555	1.94913	2.78291	1.79766	3.19509	2.50152	1.91046	1.4354	0.66489	-5.08552	-2.59077	-2.79423	-3.19515	1.85899	0.0886759	2.83708	-0.794428	-0.641165	-0.490901	0.319723	0.997506	-2.37666	3.43902	4.84918	4.13548	2.40571	3.1113	4.2132	3.95138	3.26121	7.56826	5.59978	2.90473
Hip Add/Abd	2.90427	4.09474	4.8849	4.60358	3.3968	-1.38	0.921999	-0.578439	-0.350523	0.340461	4.63687	2.36919	3.23047	6.9831	1.76558	3.87641	2.91595	2.1391	3.4097	2.44484	3.53359	2.60546	2.10249	1.48062	0.632602	-5.07072	-2.55614	-3.09595	-2.79534	2.51913	0.914891	3.13784	-0.406807	-0.231086	-0.086098	0.770725	1.25617	-2.06562	3.76845	5.27403	4.64658	2.70777	3.54108	4.66509	4.72157	3.15675	7.44312	6.46967	3.06719
Hip Add/Abd	3.39094	4.56292	5.44263	5.01689	3.8707	-0.964558	-0.405572	-0.0197873	0.563771	0.270705	5.87789	4.57658	4.73094	7.71671	2.89337	4.67142	3.66054	2.51584	4.28277	3.19789	3.77089	1.82581	2.45455	1.78028	-0.0480272	-5.50788	-2.19256	-3.09485	-1.77505	3.51788	1.87569	3.87938	0.422465	0.421238	0.507146	1.15342	1.87305	-1.34152	4.518	5.86457	5.47119	3.24681	4.22867	5.48605	5.92127	4.31485	6.95038	8.09629	3.41966
Hip Add/Abd	4.02139	4.87908	6.07184	5.57739	4.42736	-0.670783	-0.633268	0.806334	1.66917	-0.601566	7.04296	6.13752	6.66231	8.75697	4.89891	5.58993	4.31541	3.39758	5.24484	4.07298	4.09284	0.820868	2.8764	2.38734	-0.994576	-5.60794	-1.90496	-2.64572	-0.781678	4.31958	3.29336	4.57495	1.15521	1.60598	1.13578	2.18275	3.15824	-1.12794	5.90759	6.3711	6.26728	4.26621	4.87947	6.92219	7.30612	6.10783	7.26695	10.0322	4.12782
Hip Add/Abd	4.77856	5.33398	6.63244	6.21523	5.03203	-0.57146	0.144505	2.01412	2.6515	-2.60002	8.88123	7.88575	7.92059	9.67001	6.46781	6.28964	4.52663	4.27718	5.56942	4.87914	4.48337	-0.0286476	3.33289	3.24331	-0.844933	-4.53618	-1.68866	-1.40012	-0.190836	5.49593	4.48651	5.48884	2.18581	2.63615	1.65273	2.26227	4.19241	-1.3092	7.44615	7.08779	7.15029	5.38689	5.89279	8.8346	8.97902	8.78762	9.31748	12.504	4.95271
Hip Add/Abd	5.5333	6.0558	7.05351	6.81336	5.79419	-0.570802	1.85468	2.02202	2.7154	-3.82902	9.68321	8.88416	9.36202	10.3066	8.35219	6.33011	4.12288	4.57794	5.36388	5.46216	4.98235	0.176312	3.69404	3.96517	0.124549	-2.39072	-1.13993	0.258551	0.197915	6.51489	6.11243	6.07739	3.41889	3.70063	1.55939	0.36874	2.86235	-0.353947	8.49454	7.69492	7.88485	6.84416	6.79388	10.6083	10.9252	11.5809	12.052	14.9572	6.14203
Hip Add/Abd	6.1716	6.84999	7.39711	7.18459	6.57075	-0.374566	3.68434	0.561417	2.98153	-3.37361	8.87703	9.69188	10.0945	9.9264	9.31746	5.96826	4.10244	4.6494	5.4731	6.02613	5.57073	1.07925	4.18679	3.84789	0.340725	-0.384836	0.327656	1.4508	1.13978	7.8903	6.96235	6.82675	4.46927	4.81334	1.24786	-0.985278	0.621964	2.78876	8.87455	7.98699	8.65802	7.66091	7.25166	11.8492	12.4567	13.1476	13.8141	16.4541	6.97857
Hip Add/Abd	6.73692	7.4791	7.70563	7.29953	7.10559	-1.00633	4.69811	-0.404901	3.91769	-1.16969	7.43515	9.96476	10.4321	8.78344	9.75242	5.83893	4.77453	4.88325	6.26931	6.63219	5.87022	1.65075	4.66428	3.24615	-0.168856	0.895331	1.86737	2.666	2.42738	8.68826	7.28976	7.38671	5.50714	5.33522	1.23563	-0.467842	-1.93707	6.19708	9.16715	8.11381	8.84697	7.80764	7.72989	12.4861	13.1865	12.9725	13.9037	16.5656	7.26696
Hip Add/Abd	7.24912	7.75767	7.93877	7.29343	7.33494	-2.39732	5.29204	0.176154	4.78965	1.38749	5.80587	10.0337	10.3023	6.84195	9.54239	5.72545	5.81897	5.09107	7.00303	7.01017	6.10851	2.17067	5.12075	2.22595	-0.391883	1.5538	2.61049	3.16586	3.31666	8.79907	7.05662	7.78953	5.71588	5.69236	2.04153	2.49233	-2.21007	7.58077	9.23354	7.96625	8.53846	7.72072	8.1977	12.9458	13.4865	12.0706	12.869	15.6336	6.97796
Hip Add/Abd	7.4591	7.55488	8.05719	7.22086	7.40665	-3.88989	5.14596	1.74467	4.99312	2.69615	5.69335	9.84204	9.94855	6.00585	9.04483	5.54751	6.44162	5.11773	7.21465	6.98354	6.20269	2.55843	5.35721	1.15958	0.133325	1.79147	2.81127	3.06882	3.64303	7.88127	6.76813	7.85216	5.4502	5.79503	2.87245	5.08006	0.174059	8.19221	8.9435	7.74758	8.26036	7.46845	8.38996	12.6279	13.1179	11.2177	11.8052	13.9317	6.11192
Hip Add/Abd	7.22495	6.96388	7.96314	6.93304	7.39177	-3.59338	4.60827	3.3688	4.54737	3.42177	6.69247	9.25044	9.25932	5.96028	8.31606	5.45802	6.62526	5.01116	7.11107	6.65265	6.2344	3.01122	5.49156	0.0370749	1.46218	1.89563	2.90252	2.74116	3.82669	7.13082	6.62736	7.79254	5.24595	5.85217	3.05149	5.8799	3.64599	8.39801	8.43649	7.35076	7.8579	7.08289	8.19176	11.6253	11.9962	10.5485	11.0451	11.9497	5.39633
Hip Add/Abd	6.83948	6.26752	7.72983	6.56923	7.28262	-1.52985	4.28249	3.60852	4.33052	3.39587	7.47273	8.76112	8.77581	6.50969	7.78534	5.36737	6.39676	4.93977	6.79088	6.1485	6.16893	3.82913	5.51813	-0.864866	2.84502	2.0421	2.98575	2.70568	3.86955	6.67561	6.58999	7.6303	5.30279	5.83929	2.93836	5.59824	6.16903	8.27246	8.00224	6.81797	7.36073	6.69921	7.54421	10.3968	10.5589	9.79003	9.96214	10.7785	4.7177
Hip Add/Abd	6.47054	5.69316	7.41946	6.10593	7.09142	-0.199392	4.03031	3.4274	4.07472	3.28411	8.05273	8.33409	8.36699	6.95058	7.368	5.16011	5.88167	4.89252	6.32988	5.53791	6.06059	4.35995	5.49131	-1.12266	3.50926	2.22427	2.9256	2.85481	3.76235	6.63763	6.47437	7.27598	5.44551	5.79392	2.92917	5.07485	6.48769	7.73104	7.42859	6.34906	6.82243	6.09674	7.00344	9.9724	9.61025	9.29406	9.75824	9.79406	4.34935
Hip Add/Abd	6.24108	5.2842	7.12587	5.88607	6.88698	0.368991	3.85597	3.31647	3.88336	3.10263	7.69738	8.23143	8.25444	7.0498	7.06902	5.12255	5.21787	4.59399	5.77294	4.87186	5.96552	4.64873	5.46383	-0.915408	3.21328	2.39657	2.81858	3.12392	3.59949	6.57766	6.20393	6.85194	5.52159	5.76321	3.0097	4.59077	5.63725	7.20365	6.90922	5.73669	6.44757	5.50511	6.35951	10.4667	8.64583	9.97549	11.0252	8.90754	4.01183
Hip Add/Abd	6.3904	5.04598	6.90623	5.83856	6.94001	0.305816	3.74054	3.2602	3.71573	2.79026	7.15418	8.21749	8.23905	6.65253	7.00177	5.35127	4.68733	4.28594	5.21925	4.16495	5.90479	4.53644	5.43703	-0.432926	2.66979	2.52065	2.73628	3.49276	3.31742	6.58662	6.13311	6.22002	5.66124	5.87121	2.89266	4.37476	5.00949	6.95909	6.46625	5.21844	6.0244	5.11568	5.92372	11.5234	7.78597	11.2326	12.4896	7.75961	3.57873
Hip Add/Abd	6.81636	4.73725	6.77965	5.73721	7.27781	0.118235	3.55568	3.0304	3.64505	2.51761	6.57079	8.20151	8.24982	6.15034	6.93899	5.76872	4.16118	4.35924	4.68523	3.44899	5.87861	4.27572	5.36788	-0.0135705	2.09011	2.58489	2.65077	3.84087	3.08071	6.71897	6.29429	5.76256	6.11067	6.10684	2.555	4.20178	4.72812	6.92795	6.08237	4.87105	5.64401	4.67401	5.40594	12.064	8.3764	11.9849	12.6253	6.83376	3.57631
Hip Add/Abd	7.14825	4.39496	6.76516	5.56628	7.55517	-0.150492	3.27708	2.72228	3.56068	2.26061	6.15213	8.15241	8.27849	5.40854	6.74869	6.09587	3.75902	4.65942	4.22154	2.84975	5.88286	4.14087	5.30295	0.00797546	1.52698	2.65101	2.57749	4.27375	2.85927	6.81399	6.44732	5.01178	6.52116	6.44894	2.25584	4.1537	4.61372	6.95208	5.81746	4.38908	5.27509	4.28049	4.96472	11.8129	10.1594	11.7486	12.0532	7.49598	3.87505
Hip Add/Abd	7.1168	4.13853	6.7175	5.29708	7.54587	-0.243561	3.04529	2.32648	3.36614	2.17542	5.55676	8.06885	8.26736	4.89011	6.50204	6.18064	3.62148	4.86176	3.87402	2.55842	5.9934	4.21205	5.29807	-0.252702	1.18853	2.77159	2.46249	4.48586	2.67102	6.72767	6.48604	4.34546	6.86245	6.50604	2.17319	4.19869	4.53793	6.94743	5.49293	3.86645	4.9731	3.97721	4.6666	11.4682	11.6722	11.2954	11.6466	9.27772	4.45464
Hip Add/Abd	6.95579	3.71778	6.50076	4.85395	7.34586	0.0242658	2.86074	2.20281	3.21854	2.23453	5.17154	7.93868	8.18232	4.49377	6.24975	6.08945	3.66127	4.92653	3.62564	2.51235	6.22596	4.61918	5.50792	-0.448615	0.897772	2.88929	2.3666	4.59907	2.44479	6.44149	6.43378	3.59618	6.90688	6.34845	2.17048	4.24604	4.31805	6.86014	5.23121	3.50233	4.43133	3.53017	4.27226	11.094	11.8002	10.8674	11.2503	10.6127	4.75282
Hip Add/Abd	6.81731	2.96479	6.1826	4.32898	7.14035	0.779938	2.82315	2.27732	3.12564	2.40181	4.887	7.82543	8.02098	4.21241	6.17179	5.99972	3.72543	5.05156	3.37331	2.55316	6.61376	4.96383	5.79871	-0.287578	0.718674	2.94022	2.33479	4.85999	2.36638	5.98249	6.32605	3.23202	6.976	6.01943	2.18229	4.13922	3.95703	6.59111	5.07072	3.10297	3.7735	3.09802	3.80927	10.7377	11.3698	10.3772	10.7917	10.675	4.77475
Hip Add/Abd	6.72484	2.18477	5.93814	3.92551	7.01059	1.36255	2.66101	2.3514	3.06236	2.57098	4.87377	7.61376	7.91812	4.10716	6.29318	5.76604	3.72905	5.16529	3.1856	2.59644	6.81303	5.24434	6.06681	0.701102	0.538423	2.95295	2.38894	5.16626	2.37758	4.87034	5.60691	2.96658	6.91634	5.70903	2.16934	3.84502	3.48417	6.2174	4.97241	2.84225	3.26981	2.84557	3.44762	10.2267	10.8865	9.83876	10.2681	10.2978	4.68283
Hip Add/Abd	6.67061	1.7241	5.78921	3.71521	6.95279	1.82542	2.29796	2.37162	2.91902	2.60913	4.88237	7.47059	7.85301	4.05491	6.55531	5.37806	3.767	5.08955	3.11681	2.6309	6.85398	5.2676	6.19173	1.80118	0.376364	2.84673	2.37869	5.25814	2.30631	3.87972	4.57642	2.8757	6.10593	5.37718	2.05226	3.54493	2.89942	5.81555	4.91649	2.69635	3.12011	2.78998	3.08275	9.71823	10.2466	9.28368	9.70556	10.0406	4.53437
Hip Add/Abd	6.60973	1.50924	5.64675	3.38371	6.86454	1.75925	1.53352	2.33667	2.60223	2.44749	4.78576	7.27532	7.96087	3.96973	6.87215	5.01166	4.09889	4.67615	3.05273	2.58163	6.69583	5.08676	6.098	1.82475	0.166603	2.42098	2.09333	4.95835	2.20821	2.67572	3.37865	2.67242	5.08295	4.801	1.77819	3.42878	2.21247	5.48419	4.8536	2.4504	3.07211	2.76317	2.87984	9.19911	9.5747	8.75702	9.11644	9.58797	4.41895
Hip Add/Abd	6.50764	1.34717	5.43458	2.90117	6.63237	1.25611	0.617536	2.12827	2.21527	1.94396	4.51328	7.00829	8.26938	3.78399	7.04404	4.62412	4.49069	3.84782	2.82938	2.45635	6.51574	4.84748	5.95231	0.885289	-0.282173	1.6383	1.66154	4.27482	2.01751	2.01603	2.10073	2.29707	3.65263	4.20408	1.47198	3.28713	1.6747	4.94999	4.74036	2.03823	2.87917	2.5577	2.69833	8.6579	8.95099	8.16711	8.49922	8.98316	4.20179
Hip Add/Abd	6.2838	1.18504	5.15756	2.34677	6.21656	0.689315	-0.124621	1.69128	1.29171	1.32708	4.19383	6.38676	8.3969	3.33899	6.77373	4.11899	4.50581	3.20633	2.3571	2.12532	6.31226	4.45695	5.8159	-0.106313	-0.995964	0.581415	0.824192	3.67398	1.46133	1.33512	1.48563	1.38892	2.87232	3.24769	0.917778	2.83366	0.998244	4.31782	4.42974	1.66059	2.43401	2.20336	2.22809	8.04655	8.34303	7.44173	7.61707	8.22072	3.74244
Hip Add/Abd	5.81558	0.944815	4.87009	1.90207	5.69439	-0.372708	-1.26735	0.523628	-0.270625	0.104464	3.61105	5.53393	8.08904	2.83427	5.96815	3.40699	3.65157	2.5849	1.62075	1.37737	6.16331	3.98288	5.58189	-0.99701	-1.71409	-0.608637	-0.229315	2.84334	0.411458	0.913125	0.825222	0.515101	2.37142	2.5014	0.178159	2.18756	0.412	3.73583	3.86377	1.28474	1.81836	1.51826	1.50739	7.26727	7.45158	6.63467	6.49838	7.36215	3.00245
Hip Add/Abd	5.45644	0.61718	4.6112	1.5856	5.31593	-1.80865	-2.65604	-1.18876	-1.79041	-1.65531	2.82998	4.76518	7.41201	2.07884	5.20936	2.54891	2.42412	2.02236	0.699754	0.340518	5.94986	3.49711	5.29042	-1.85907	-2.1067	-1.51712	-1.42991	1.81595	-0.646425	0.790804	0.426914	-0.824927	2.16489	1.80735	-0.702612	1.75569	-0.13714	3.3499	3.3276	1.02864	1.26457	0.702035	0.887216	6.58486	6.59586	5.84816	5.6453	6.51278	2.33656
Hip Add/Abd	5.15043	0.0778385	4.19697	1.21018	4.86351	-3.1377	-4.01306	-2.5968	-4.00399	-3.28136	2.02982	3.42268	6.38465	0.533575	4.32944	1.48056	0.988693	1.4639	-0.314897	-0.698383	5.52534	2.56373	4.85378	-3.04254	-2.42943	-2.78333	-2.89138	0.850693	-2.36835	0.548385	0.0914946	-2.03589	1.89044	0.919256	-1.69168	1.44679	-0.769144	2.73949	2.44766	0.756167	0.337137	0.0151819	0.0631736	5.66504	5.68864	5.07084	5.25413	5.6953	1.31038
Hip Add/Abd	4.81014	-0.573452	3.6595	0.746886	4.4096	-5.13494	-6.25936	-4.44847	-5.5714	-5.68087	0.45035	2.1341	4.57661	-0.996601	2.81071	0.0801375	-0.412014	0.588241	-1.35322	-1.66955	5.05176	1.71255	4.23356	-3.93452	-2.56969	-4.25599	-4.19961	-0.461329	-4.3014	0.173518	-0.345544	-3.775	1.0623	0.359075	-2.4929	0.968291	-1.38196	1.87195	1.31908	0.0472137	-0.733047	-0.961817	-0.547407	4.80803	4.78326	4.18786	5.0327	4.80886	-0.018322
Hip Add/Abd	4.41999	-0.841225	3.22765	0.622267	4.03694	-6.52455	-8.35344	-5.89519	-7.55443	-7.81889	-1.13	0.210089	2.96411	-3.24402	1.3868	-0.719141	-1.61198	-0.327731	-2.34805	-2.75492	4.16244	0.602597	3.1503	-4.57123	-2.79171	-5.78632	-5.96528	-1.59852	-5.95174	-0.510635	-0.650076	-4.88802	0.237703	-0.0420176	-3.58151	-0.131521	-2.46125	1.05118	0.115542	-0.915907	-1.73464	-1.86507	-1.3546	3.95131	3.84288	3.17002	4.47837	3.73275	-1.16243
Hip Add/Abd	4.14592	-0.579106	2.93729	0.860338	3.92773	-7.86821	-9.88277	-7.83146	-9.48065	-8.95601	-3.3454	-1.22237	0.713661	-4.76793	-0.578475	-1.33596	-2.68058	-1.34837	-3.28953	-3.93701	3.34999	-0.0831897	2.2827	-5.18954	-3.38352	-6.8409	-7.29107	-2.32256	-6.80927	-0.979686	-1.00577	-5.90805	-0.617666	-0.233729	-4.58222	-1.48642	-3.7877	-0.269914	-0.876139	-1.61943	-2.34032	-2.58492	-2.10519	2.97817	2.81036	2.02595	3.69996	2.46321	-2.66763
Hip Add/Abd	3.95551	-0.243096	2.66328	1.0109	4.02569	-8.72578	-10.5298	-9.08789	-10.3844	-9.91709	-4.72819	-2.87571	-0.823944	-5.87218	-1.86439	-2.10671	-3.62688	-2.30664	-4.24343	-5.0374	2.54796	-0.806152	1.52929	-5.92677	-4.30529	-7.35566	-8.0974	-3.11212	-7.66309	-1.34387	-1.20225	-6.53047	-1.05279	-0.529256	-5.45092	-2.75532	-5.19292	-1.81698	-1.4189	-2.37121	-2.92799	-3.01482	-2.615	1.83541	1.69408	0.85606	2.84505	1.49832	-3.97176
Hip Add/Abd	3.57164	-0.330359	2.18789	0.850364	4.05436	-10.2156	-10.4218	-10.2847	-10.2559	-10.3246	-5.97514	-3.73776	-2.45737	-6.53736	-2.87893	-2.93648	-4.48246	-2.99097	-4.99511	-5.92314	1.74151	-1.2497	0.937533	-6.42915	-5.02235	-7.70959	-8.559	-3.71071	-8.4273	-1.37391	-1.31573	-7.05429	-1.14424	-1.08705	-6.15332	-3.94277	-6.61553	-3.4904	-1.93729	-2.86936	-3.2991	-3.44025	-3.12204	0.989252	0.708392	-0.137896	2.19785	0.357805	-4.70017
Hip Add/Abd	2.95464	-0.803589	1.42951	0.361356	3.8941	-11.679	-9.12963	-10.4982	-9.23849	-10.1102	-6.51294	-4.40684	-3.32804	-6.55375	-3.81041	-3.37514	-5.25046	-3.23381	-5.31713	-6.44819	1.32825	-1.66708	0.28585	-6.60553	-5.13689	-8.0641	-8.89587	-3.9629	-9.08972	-1.21346	-1.3351	-6.86856	-1.18142	-1.26521	-6.54671	-5.19399	-8.07917	-4.7626	-2.23952	-3.0785	-3.33851	-3.50826	-3.29479	0.184798	0.224174	-0.563899	1.56032	-0.398702	-5.17181
Hip Add/Abd	2.44344	-1.22915	0.551018	-0.00219977	3.72263	-11.9294	-7.78724	-9.61976	-7.49445	-8.98442	-6.83679	-4.70329	-3.90078	-6.35329	-4.34576	-3.20991	-5.79058	-3.00811	-5.23579	-6.52023	0.97104	-1.78248	-0.116207	-6.0685	-4.81796	-8.0981	-8.56597	-3.92483	-9.34242	-0.870824	-1.24039	-5.73575	-1.17956	-0.98006	-6.55842	-6.11032	-9.09623	-6.43771	-2.23646	-3.04157	-3.09928	-3.2661	-3.13703	-0.407425	-0.572797	-0.862632	-0.0885474	-0.525625	-4.97634
Hip Add/Abd	2.51013	-1.24555	0.325457	-0.0264918	3.40425	-10.5509	-6.35165	-8.34806	-6.04141	-7.4409	-6.81074	-4.96941	-4.29747	-5.91371	-4.90504	-3.03722	-5.96457	-2.88295	-4.82647	-6.03201	0.568046	-1.65825	-0.358836	-4.97856	-3.86647	-7.6082	-7.66961	-3.33018	-8.95257	-0.468372	-0.907601	-4.46961	-1.04264	-0.219234	-6.15594	-7.16052	-10.0735	-7.94687	-1.87457	-2.60781	-2.47285	-2.62131	-2.57936	-1.27121	-2.3476	-2.23126	-2.23541	-1.07975	-4.54248
Hip Add/Abd	2.52536	-0.842335	0.488454	0.325126	2.89957	-8.91444	-5.27655	-6.6292	-5.09524	-6.45919	-6.49703	-5.02723	-4.51519	-5.45021	-5.05101	-3.02657	-5.6837	-2.92553	-4.14519	-5.13909	0.379101	-1.2712	-0.304527	-3.7603	-2.3858	-6.63886	-6.61056	-2.58371	-7.76725	0.399962	-0.560436	-2.83321	-0.662245	0.182526	-5.40312	-7.85168	-10.492	-8.77162	-1.40672	-2.07607	-1.70899	-1.77567	-1.85175	-1.94642	-3.51658	-3.68784	-3.50365	-2.51	-3.79743
Hip Add/Abd	2.1372	-0.32577	0.766703	0.899918	2.14358	-7.04148	-4.39062	-5.74608	-4.04422	-5.49805	-6.0713	-4.69857	-4.74336	-4.67419	-4.81909	-2.79753	-5.00087	-2.75831	-3.33204	-4.21825	0.284697	-0.834901	-0.0689837	-2.97021	-0.760995	-5.44967	-5.83734	-1.51525	-6.35853	1.17327	-0.167521	-1.75987	-0.292246	0.440169	-4.58913	-8.16102	-10.3726	-9.30934	-0.671643	-1.23373	-0.986212	-1.10225	-1.2958	-1.7717	-2.86472	-3.4185	-3.28167	-3.31864	-3.3119
Hip Add/Abd	1.6042	0.360408	1.08483	1.45176	1.48797	-5.89675	-3.22916	-4.85818	-3.40834	-4.67438	-5.4258	-4.2362	-4.77814	-4.01971	-4.09279	-2.30574	-3.88455	-2.39125	-2.63448	-3.4455	0.304444	-0.249116	0.109274	-2.58933	0.293986	-4.38286	-4.74286	-0.467467	-5.50289	1.8999	0.147585	-0.542395	-0.0836039	0.617819	-4.06914	-8.21174	-9.65854	-9.17363	0.0454857	-0.395209	-0.472394	-0.277897	-0.614827	-1.08347	-1.30981	-1.58981	-2.74828	-2.65012	-3.64423
Hip Add/Abd	1.34643	0.900947	1.42015	1.83367	1.32465	-5.28884	-2.36251	-4.05701	-2.63638	-4.06013	-4.99162	-3.72803	-4.52418	-3.40044	-3.56504	-1.72655	-3.1085	-2.27459	-2.12268	-2.87962	0.308856	-0.0420343	0.122599	-2.00241	1.03655	-3.63938	-3.74736	0.137077	-4.70745	2.09694	0.0831927	0.311886	-0.334441	0.77725	-3.86399	-8.08792	-8.83987	-8.43859	0.697108	0.191407	0.209532	0.354218	-0.162474	-0.125402	-0.522043	-0.154401	-2.15723	-1.39958	-4.75424
Hip Add/Abd	1.47088	1.35794	1.76396	2.04559	1.64757	-4.59845	-1.84313	-3.65019	-1.92095	-3.29704	-4.76973	-3.43629	-4.21295	-2.57626	-3.0371	-1.40896	-2.53716	-2.54003	-1.75461	-2.46341	0.203802	-0.102768	-0.039107	-1.01812	1.48832	-3.29187	-3.14416	0.145872	-4.07079	1.773	-0.0712357	1.56381	-0.651239	0.68691	-3.6808	-7.58584	-7.5803	-7.61112	1.2911	0.90035	0.834625	0.802041	0.396779	0.619025	-0.0729486	0.449174	-1.06262	-0.820988	-5.54676
Hip Add/Abd	1.81656	1.68845	2.12229	2.18886	2.10615	-4.20239	-1.60052	-3.41724	-1.55811	-2.77484	-4.39711	-2.92939	-4.00197	-1.8334	-2.63523	-0.592441	-2.02955	-2.5263	-1.425	-2.11951	0.00344288	-0.236999	-0.16611	-0.231461	0.968657	-3.1955	-3.0212	-0.79456	-3.58079	1.08512	0.266755	2.23437	-0.64373	0.26951	-3.45719	-6.64153	-6.41868	-6.34377	1.68331	1.52387	1.27162	1.07588	0.920913	1.16067	0.517728	0.872818	-0.0736319	-0.511047	-5.48697
Hip Add/Abd	2.08612	1.92268	2.53164	2.34554	2.42033	-3.88086	-1.35868	-3.34582	-1.42674	-2.59156	-3.90815	-2.55382	-3.82925	-1.04873	-2.14647	0.890586	-1.57108	-1.88418	-1.11974	-1.76268	-0.240301	-0.334376	-0.232799	-0.166539	0.185061	-3.12562	-3.19886	-1.61858	-3.41599	0.144139	1.09553	2.29193	0.197656	-0.209226	-3.17724	-5.51077	-5.36008	-5.04373	2.12176	1.87012	1.44098	1.32076	1.19715	1.41703	0.99494	1.22599	0.580832	-0.143181	-4.8721
Hip Add/Abd	1.90462	2.00891	2.69425	2.36399	2.74458	-3.80739	-0.979734	-3.26713	-1.53623	-2.48362	-2.97289	-2.25845	-3.37479	-0.168839	-1.39657	2.20969	-1.28172	-1.02765	-0.965344	-1.59862	-0.409989	-0.414516	-0.286589	-0.0363325	-0.895716	-3.35849	-3.55899	-2.25973	-3.49655	-0.0237559	1.98598	1.8572	0.678918	-0.157476	-2.79796	-4.50419	-4.48088	-4.09771	2.49198	2.14901	1.45372	1.37733	1.39152	1.53996	1.41804	2.09415	1.66198	0.0138014	-3.82197
Hip Add/Abd	1.45141	1.92791	2.69246	2.19475	2.88023	-3.61269	-0.513599	-3.23904	-1.7652	-2.43633	-2.15529	-2.19276	-2.53832	0.17919	-0.830618	2.54227	-1.23334	-0.461569	-1.0479	-1.74734	-0.434833	-0.638011	-0.343925	0.271751	-1.33779	-4.18011	-3.84394	-2.41775	-3.91095	0.189071	1.95607	1.19873	0.427317	0.329605	-2.44326	-3.75399	-3.60701	-2.9694	2.7979	2.33343	1.36739	1.38368	1.61275	1.94108	2.51439	3.57369	3.15692	0.599851	-2.65755
Hip Add/Abd	0.959835	1.71935	2.59053	1.87124	2.61043	-3.099	0.0271886	-3.22369	-1.8887	-2.39428	-1.18989	-2.01974	-2.02017	0.238929	-0.352485	1.89046	-1.34235	-0.473019	-1.33522	-2.04972	-0.454698	-0.931831	-0.440321	0.684989	-1.71385	-5.22788	-4.16666	-2.14124	-4.59804	0.476123	1.16334	0.801361	-0.289535	0.857078	-2.31706	-3.29901	-2.80755	-1.89597	2.87918	2.46349	1.3656	1.4755	1.84401	2.86731	4.10634	4.84258	4.07263	2.04853	-1.06804
Hip Add/Abd	0.500644	1.43875	2.42873	1.49792	2.01287	-2.88436	0.447357	-3.12997	-1.86934	-1.94999	-0.718489	-1.66005	-1.65385	0.23321	-0.23903	1.38687	-1.57123	-0.575975	-1.77886	-2.36582	-0.31465	-0.935624	-0.562717	0.733837	-2.031	-5.8647	-4.54019	-1.41512	-5.20224	0.464903	0.642209	0.123636	-0.930422	0.798056	-2.32878	-2.64778	-1.69887	-0.828619	2.76091	2.56619	1.45478	1.57568	2.17303	3.58677	5.26683	5.23358	4.03746	3.52785	-0.127477
Hip Add/Abd	0.104992	1.18065	2.26379	1.18796	1.86017	-2.9354	0.766827	-2.7491	-1.75328	-0.780978	-0.512304	-1.00554	-1.44618	0.392104	-0.299138	1.08472	-1.8978	-0.60954	-2.23298	-2.76436	0.0438761	-0.799824	-0.449555	0.532235	-2.24585	-6.19804	-5.07343	-1.09202	-5.97623	0.513848	0.469854	-0.452952	-0.854737	0.342994	-2.38543	-1.91218	-0.83305	-0.122243	2.50872	2.49963	1.62747	1.5494	2.35768	3.56581	5.46869	5.17196	3.81334	4.20943	0.125548
Hip Add/Abd	-0.153429	0.999605	2.20335	1.03073	2.41912	-2.8922	1.3478	-2.29665	-1.69613	0.190084	-0.545982	-0.552511	-1.02753	1.02781	-0.299259	1.17574	-2.2025	-0.374055	-2.52303	-3.03236	0.611445	-0.74583	0.0159963	0.362601	-2.51591	-6.51462	-5.48567	-1.51692	-6.57309	0.794475	0.483445	-0.853189	-0.614766	-0.228259	-2.4058	-1.30252	-0.252283	0.448826	2.45782	2.45037	1.83244	1.44138	2.45754	3.23481	5.32466	5.16003	3.69202	4.31819	0.330429
Hip Add/Abd	-0.224031	0.958434	2.27515	1.14716	2.84881	-2.18347	1.9174	-1.7566	-1.70605	0.946554	-0.656961	-0.0980614	-0.744974	1.74442	-0.0245975	1.7272	-2.30842	0.138746	-2.4489	-2.66513	0.734183	-0.804486	0.606475	0.166551	-2.63321	-6.74568	-5.6929	-2.57449	-6.96504	1.36627	0.515213	-0.811006	-0.193598	-0.389539	-2.21883	-0.89688	0.336	0.671458	2.71183	2.5937	2.12567	1.43147	2.6258	3.15521	5.31265	5.1878	3.72213	4.62958	0.408448
Hip Add/Abd	-0.057417	1.24676	2.56354	1.59275	2.35682	-1.15081	2.36158	-1.42081	-1.681	1.18349	-0.637845	0.296405	-0.389132	2.77842	0.489874	2.69149	-1.86777	0.9147	-1.77042	-1.55325	0.379609	-0.710725	1.13499	0.252076	-2.54921	-6.64613	-5.84848	-3.33138	-7.10053	2.11907	0.648875	-0.50721	0.379489	-0.274708	-1.56416	-0.475916	1.01093	1.02045	3.00487	2.9753	2.51566	1.60655	2.85755	3.37767	5.5033	5.2766	3.95536	5.10078	0.39563
Knee Flx/Ext	10.3577	10.7587	11.6243	11.7915	11.4666	5.69202	4.91514	7.99257	5.94691	7.1548	9.47252	7.59841	7.07326	9.71327	6.39104	7.21788	5.97892	6.0261	6.18763	7.14367	8.9681	9.17617	9.60189	13.7301	12.2302	-1.43148	-1.91255	-0.593322	-0.518263	10.3014	11.5652	10.1654	7.24831	10.0396	0.444342	5.35264	3.85554	3.2721	6.92541	5.22758	4.10217	5.61454	8.02506	9.85487	10.1056	12.3047	11.1205	10.5596	7.04038
Knee Flx/Ext	13.903	14.1087	15.1543	14.0009	13.8563	8.52319	7.80026	11.2189	9.03449	10.1204	11.4049	10.0478	9.73561	12.1164	9.38094	10.3115	9.29214	9.83511	9.30061	10.8756	11.3283	11.8581	12.4896	16.3941	14.8593	1.08697	0.640415	1.96747	2.07888	12.249	13.7794	12.288	8.89135	11.9196	2.57094	6.00926	4.78135	4.1354	9.06046	7.32465	6.43299	7.67691	9.45412	10.748	11.5788	13.3964	11.7744	11.8507	9.65205
Knee Flx/Ext	16.6955	16.8828	18.6704	16.2631	16.7632	14.4901	13.5319	16.428	15.2193	15.2606	14.28	13.56	12.9034	14.3398	12.8933	13.6591	12.985	13.8088	12.9888	14.8048	13.7468	14.942	15.3058	19.8926	18.4787	4.50437	4.58737	5.5783	6.28585	15.0385	16.4702	14.9365	12.1947	14.1183	6.33458	6.93491	6.23259	5.70857	11.5504	9.79642	9.89767	10.2329	11.6421	11.907	13.3647	14.9832	12.7741	13.6187	12.5444
Knee Flx/Ext	19.1476	19.6053	21.933	18.5361	19.5029	19.2692	20.0422	20.6285	20.287	19.1095	16.6461	16.252	17.5618	17.5063	18.0784	17.2468	16.6481	17.9269	16.9107	18.7024	16.5866	16.9533	17.9152	23.3793	21.8928	8.709	9.33639	8.86124	11.2299	17.4696	20.2027	17.0228	15.2368	17.7768	10.5618	8.6147	8.58626	8.24833	13.9674	11.6674	13.4137	13.1223	13.8372	14.1138	16.0516	17.7091	15.3563	16.5705	15.2305
Knee Flx/Ext	21.5609	22.2093	24.4666	21.0642	22.0187	24.1846	24.074	25.0873	25.665	22.8764	19.7823	19.2843	20.6744	19.8856	21.738	20.2951	19.6492	21.6751	20.0178	21.8211	18.2894	19.4383	20.878	26.2699	24.6315	13.1783	13.6572	13.6642	15.3938	20.5117	22.2422	19.8025	19.0665	20.6153	13.5986	11.0159	11.5879	10.7092	16.2143	14.333	16.4546	15.4547	16.9923	16.9132	18.8024	20.6631	18.8126	20.1963	17.1404
Knee Flx/Ext	23.3687	23.8254	25.8359	22.8774	23.6502	26.1308	27.0258	26.6755	28.3417	24.5897	21.3926	20.6996	23.2348	21.5337	25.1758	22.033	21.1742	24.1363	21.5772	23.5588	19.5207	20.8451	22.3501	28.1044	26.3239	16.336	15.7419	17.3065	17.2509	21.8778	23.1665	21.2682	21.3796	22.6863	14.4728	13.0194	13.8734	13.6156	17.6039	16.4029	18.0008	17.8791	19.164	18.7556	20.4052	22.2901	20.964	22.7366	18.9482
Knee Flx/Ext	24.1979	24.26	26.2046	23.4597	24.1639	26.7789	27.7365	26.6818	28.9953	24.9879	22.0942	21.5144	24.0473	22.1008	26.5169	22.8481	21.6863	25.5447	22.0609	24.2901	20.3246	21.7059	22.9943	28.9626	26.9187	17.6212	16.9427	18.5245	18.1216	22.2557	22.9706	21.9803	21.7808	23.6904	14.3459	13.9545	14.8818	15.2417	17.9929	17.2001	18.9871	19.0325	19.9618	19.3893	20.9084	22.6735	21.4605	23.8015	19.7426
Knee Flx/Ext	24.2432	23.9474	25.8761	23.1486	23.8727	25.6588	27.2747	25.838	28.5384	24.7029	21.9664	21.496	24.102	21.8806	27.0483	22.8175	21.584	25.7038	21.9427	24.2904	20.3564	21.622	22.9962	28.9949	26.5269	17.4494	16.8883	18.4745	17.664	21.9139	22.4431	21.9016	21.1212	23.4597	14.2541	14.6338	15.5931	15.8681	17.8526	17.426	19.0039	19.1919	20.2913	19.4493	20.8918	22.5336	21.2671	24.0324	19.8157
Knee Flx/Ext	23.6804	23.1274	24.9922	22.2687	22.9587	23.9086	25.5475	24.1141	27.2657	23.4224	21.3574	20.6779	23.377	21.3154	26.5764	22.349	20.9785	25.2171	21.2865	23.7441	19.8166	20.7522	22.3349	28.2036	25.2941	16.2107	15.7601	17.3292	16.043	20.8894	21.2046	21.2119	20.0251	22.3244	14.5485	14.7502	15.8427	15.9469	17.1475	16.9337	18.2984	18.622	19.8501	19.1171	20.4921	21.9786	20.7124	23.5475	19.2621
Knee Flx/Ext	22.3437	21.8636	23.331	20.985	21.9118	21.1784	23.0946	22.4848	24.8242	22.0296	20.7483	19.5936	22.0588	20.7145	25.3759	21.5501	19.8704	24.2006	20.0835	22.787	19.0956	19.3737	21.477	26.7078	23.9651	14.4301	14.0022	16.0669	14.4074	19.248	19.8758	20.1842	17.9226	20.9115	14.5759	14.263	15.3388	15.4964	16.0683	16.1864	17.4459	17.3539	18.9669	18.1333	19.51	20.7948	19.6256	22.2396	18.1291
Knee Flx/Ext	20.938	20.2427	21.7633	19.4743	20.1898	19.2528	20.3677	19.9077	22.0797	19.8981	19.8439	17.9106	19.8755	19.9921	23.2514	20.3842	18.3561	22.6679	18.4272	21.3824	18.1899	18.1874	20.4386	24.7625	21.7242	12.5963	12.6107	14.2467	12.1037	17.7469	17.7566	18.2421	15.488	19.0213	13.8756	13.2369	14.0427	14.4338	14.7716	14.8642	16.0758	15.7126	17.2469	16.5649	17.9267	19.0871	18.0692	20.4619	17.051
Knee Flx/Ext	19.4283	18.4368	20.1854	18.2963	18.3847	16.9282	18.2387	17.7461	19.8982	17.5822	19.1739	16.7103	18.3015	18.912	21.6894	18.9463	16.5692	20.7127	16.5224	19.5194	16.7739	16.5059	18.8723	22.6543	19.0789	10.789	10.7439	12.412	9.74892	15.6167	16.1468	16.6113	13.6941	16.181	12.7263	11.7905	12.2743	13.3119	13.7123	13.4113	14.6538	14.4082	15.3211	14.7196	16.1432	17.133	16.3843	19.0931	15.5231
Knee Flx/Ext	17.9717	16.6596	18.6615	16.7619	16.7125	15.1553	15.355	14.791	16.7519	15.7339	18.2697	15.2193	16.4154	18.0513	20.3045	17.096	14.6851	17.8869	14.7133	17.4155	15.6052	15.1776	17.5632	20.5823	16.182	8.93546	8.90409	11.0131	7.45663	14.089	14.6764	14.5376	11.6333	14.1789	11.8099	10.581	11.0027	11.5429	12.2134	12.3585	13.304	12.7062	13.9986	13.1667	14.5645	15.4532	15.2406	17.3252	14.0182
Knee Flx/Ext	16.6447	14.6507	17.2011	15.3345	15.1881	12.6981	12.557	11.8533	14.3535	13.1246	17.1167	14.1205	15.0331	17.0587	18.5967	15.7035	12.5104	15.4108	13.0966	15.3164	14.393	13.3749	16.141	19.0832	13.1035	6.9942	7.20311	9.19998	5.84095	12.4226	13.0232	13.1551	10.1008	12.4747	10.6839	9.00284	9.65276	9.71439	10.6317	11.0428	12.3116	11.1104	12.5213	12.403	13.2278	14.5838	14.6702	15.5125	12.8809
Knee Flx/Ext	15.5022	13.25	15.8141	14.1073	13.8323	10.3943	10.6713	9.74982	11.5216	10.6236	16.1016	12.6696	13.0736	15.5439	17.2493	14.4144	10.9247	12.9622	11.5846	13.2066	12.797	12.0864	14.6448	17.1067	10.1161	5.03596	6.04757	7.55352	3.86575	11.5777	12.1068	11.5794	9.30492	10.8352	9.62692	7.62493	8.5897	8.00663	9.07093	9.77964	10.939	9.99461	11.5987	11.7349	12.2387	14.2676	14.119	13.539	11.4161
Knee Flx/Ext	14.6445	12.034	14.6078	13.1581	12.7236	8.92773	8.62171	7.32902	9.41112	9.09208	14.6769	11.6467	11.5474	14.4077	15.2986	13.2726	9.52972	10.7926	10.1195	11.0705	11.6992	10.5688	12.7168	15.0439	7.57921	3.23425	4.61091	6.42686	2.16795	10.9635	11.3501	10.596	8.72346	10.1138	8.5391	6.44721	7.65946	6.80055	7.79577	8.86604	9.58112	8.66858	10.5867	11.2487	12.0684	14.0085	13.2869	11.6556	10.14
Knee Flx/Ext	14.1413	11.0171	13.6754	12.4408	11.8619	7.43613	7.25143	5.96128	8.26581	7.72969	13.6779	10.5	9.64895	13.0113	13.7846	12.2486	8.41432	8.96818	8.75711	9.13287	10.4865	9.6474	11.4609	12.8984	5.65029	1.69914	3.23801	5.00263	0.794421	10.7696	11.0614	9.57139	8.60394	9.72025	7.38411	5.34634	6.71467	5.24927	7.21725	7.78012	8.46669	7.63501	9.83777	10.9162	12.5518	13.6	12.5084	10.6922	9.36801
Knee Flx/Ext	13.8454	10.2201	12.813	11.8747	11.2861	6.68682	6.72443	4.86315	7.15932	7.12349	12.596	9.85572	8.50559	12.0664	12.3426	11.0919	7.56776	7.17143	7.62625	7.6234	9.81273	8.77602	10.433	10.8429	4.61494	0.510448	1.96186	3.57746	-0.0410671	10.7387	10.9617	9.05527	8.73577	9.67439	6.48867	4.5151	5.95355	3.79089	7.04172	7.03124	7.92126	7.15495	9.47003	10.8657	12.9612	13.2711	12.11	10.8049	8.54698
Knee Flx/Ext	13.6595	9.66489	12.2939	11.4564	10.5404	6.12666	6.58235	4.61598	6.59542	7.06945	11.952	9.30017	7.73002	11.2567	10.7103	10.3082	6.93477	6.28707	6.80682	6.60425	9.31537	8.31246	9.43223	9.25434	3.82473	-0.228327	0.853214	2.54821	-0.896134	11.0402	11.1451	8.75892	9.08551	9.72672	5.36363	3.43506	4.90806	2.79253	7.43637	6.84066	7.68073	7.07301	9.29635	10.7944	12.8163	12.9923	11.9731	11.3455	7.82047
Knee Flx/Ext	13.4608	9.38146	12.0054	11.286	9.89427	6.0179	6.82698	4.94359	6.1759	7.39042	11.2211	9.16639	7.34584	10.5305	9.81765	9.71372	6.54678	6.07689	6.40011	6.06832	8.85157	8.21714	8.94841	8.38225	3.82489	-0.444622	0.22045	1.40715	-1.29886	11.5615	11.6026	8.86097	9.5175	10.0199	4.46577	2.45288	3.92715	1.67398	8.17426	7.23555	8.1294	7.70789	9.57242	10.6461	12.5304	12.8805	12.0552	11.6356	7.34432
Knee Flx/Ext	13.4255	9.46445	12.0519	11.4513	9.57364	6.22519	7.39779	5.51537	6.19841	8.05904	10.8085	9.49133	7.52361	10.4017	9.19722	9.3512	6.50877	6.46952	6.47065	6.06477	8.69398	8.45478	8.73437	7.54661	4.6341	-0.171065	-0.212185	0.715375	-1.0965	12.6693	12.6806	9.46493	10.3661	10.5331	3.87034	1.69494	3.19933	1.00946	9.12849	8.33767	9.28769	8.94896	10.109	10.6177	12.5017	13.2094	12.463	11.9488	6.88195
Knee Flx/Ext	13.7481	10.0281	12.4426	11.8178	9.75993	6.89527	8.13612	6.56051	6.57245	8.79745	10.6962	10.2003	8.33217	10.785	9.24712	9.30056	6.81973	7.28089	7.01694	6.58231	8.83175	9.01048	8.86728	7.39227	6.14304	0.468296	-0.0210572	0.555521	-0.502101	13.8091	13.8937	10.2688	11.5953	11.4118	3.63953	1.34906	2.90961	1.01155	9.99001	9.54189	10.5547	10.1428	11.2648	11.1575	12.742	14.0784	13.3455	12.4289	6.79454
Knee Flx/Ext	14.4539	11.0969	13.1423	12.641	10.5203	7.67632	9.66512	7.59686	7.58247	10.2269	11.1004	11.8832	9.42963	12.2547	9.79316	9.62051	7.36677	8.39405	7.97611	7.53234	9.69746	10.4523	9.72551	8.31257	8.27878	1.3801	0.910102	0.868149	0.821859	15.7653	15.5262	11.8349	12.8773	13.1506	3.97531	1.53643	3.1706	1.45579	11.3747	11.6207	12.6389	12.0126	12.929	12.37	13.3349	15.4587	14.7403	13.4863	7.05807
Knee Flx/Ext	15.4231	12.5344	14.1596	13.9147	11.8152	9.09922	11.8339	9.47642	8.72274	12.2944	12.3444	13.6898	11.7651	14.098	11.3198	10.5828	8.13549	10.319	9.31385	8.8688	10.9345	12.1215	10.9813	10.2045	11.049	2.54655	2.08332	1.92077	2.61532	17.6356	18.447	13.47	15.3392	14.9245	4.75752	1.98112	3.83176	2.53353	13.0708	14.1731	15.1275	14.2961	14.5178	14.0803	14.4795	17.2944	16.5119	15.0977	7.93603
Knee Flx/Ext	16.6382	14.1793	15.5171	15.6848	13.5033	10.502	13.8605	11.2937	10.7318	14.2914	13.7709	16.7189	14.2503	17.4535	13.0803	11.8256	9.18999	12.4933	11.0248	10.6446	13.3265	15.1048	12.7803	12.6972	14.4219	4.07794	4.16773	3.22587	4.74589	20.8281	21.2403	16.4658	17.8657	18.0799	6.57875	3.03639	5.3707	4.19423	15.1619	16.2732	18.1064	16.3522	17.1001	16.1582	16.1981	19.5657	18.5114	17.2077	9.52635
Knee Flx/Ext	18.75	16.589	17.7992	17.9517	15.4199	12.8834	17.1735	14.2382	13.35	17.5674	16.2941	20.4891	18.4901	20.6143	16.3724	13.578	11.0443	15.3469	13.0942	13.0136	15.6014	18.8512	15.9428	15.7479	18.4036	6.08412	6.67539	5.54193	7.21518	25.1103	25.8087	19.4563	22.1913	21.138	9.21349	4.87416	7.51076	6.60548	17.8615	19.3529	21.8421	19.6704	20.342	18.6666	18.8878	22.279	20.7585	19.7681	11.8627
Knee Flx/Ext	21.167	19.104	20.361	20.8529	17.016	15.8508	21.3779	17.9065	15.868	21.6876	19.6275	23.9184	22.3342	24.4122	19.6401	16.0052	13.1504	19.1091	15.7315	16.1847	18.2291	22.1566	18.8285	18.6063	21.9031	7.98633	9.60641	8.34412	9.41652	29.1537	29.8902	24.5244	27.6105	24.8451	12.6992	7.62197	10.2585	8.99262	20.4815	23.2726	25.3037	23.8707	23.443	20.9305	21.5338	25.5567	23.4244	22.914	14.1369
Knee Flx/Ext	24.4885	22.4877	23.9258	24.6633	19.5594	18.5027	25.3163	21.3025	20.2476	25.5467	22.8257	29.4864	26.7468	30.6577	23.6193	19.4323	16.1214	24.0024	19.3531	20.4184	22.2619	27.2989	22.1553	23.2851	27.3974	11.2179	13.3094	10.7922	13.1632	35.5832	34.5106	29.1264	32.2815	30.6887	17.2822	11.3922	13.9842	13.0431	24.9527	27.071	30.7852	27.7231	28.777	24.6357	25.0356	29.6993	26.7435	27.0057	18.1092
Knee Flx/Ext	28.9599	26.9661	28.7317	29.5789	22.9335	22.8875	31.8136	27.0574	24.4976	31.9723	28.2332	34.4277	33.5047	36.1551	29.9983	25.5489	20.2011	31.7017	24.2526	25.828	25.751	31.6415	25.9386	28.9989	33.6993	15.5124	16.8281	14.7513	18.1303	41.001	41.3907	36.2816	39.2305	35.599	21.6145	15.097	17.7727	18.2868	30.4459	33.1828	37.0147	33.7301	33.5909	29.337	29.7442	34.8697	31.0224	32.2873	23.3677
Knee Flx/Ext	34.5252	32.5083	34.6352	35.2973	27.4336	27.0841	39.3948	32.4696	31.5241	39.5149	33.1285	41.7644	39.0903	43.9424	35.4407	31.7502	25.3921	38.7204	30.3623	32.2422	31.0832	37.9061	31.685	35.6004	40.2721	21.0741	22.5856	19.7267	24.3812	48.5647	46.8826	42.2789	44.8413	42.5951	28.5233	21.2968	24.1113	23.0353	36.595	39.9025	43.5017	40.2732	40.4942	35.1037	35.5795	40.7722	36.3976	38.5194	27.9811
Knee Flx/Ext	40.7082	38.661	41.022	41.2587	32.9677	33.97	47.2407	40.8089	39.6605	45.4178	40.3245	47.4945	46.7195	49.6217	43.1284	38.7148	31.489	45.972	37.337	39.2574	35.5613	42.8488	36.5023	42.5036	46.5171	27.8876	29.5001	24.1924	29.8609	53.9937	54.0206	50.5823	52.3353	47.9035	36.1978	28.2806	31.1027	29.9706	42.9486	44.9362	48.1583	46.6415	47.0967	41.5601	42.1012	46.8772	42.5411	45.0798	34.6027
Knee Flx/Ext	46.9897	44.7467	47.2443	45.6257	39.0597	39.8516	52.6987	47.352	45.9896	52.8714	45.7588	54.816	52.2274	54.8835	48.7917	46.0127	38.2674	52.8666	44.7658	46.4434	40.3662	49.5467	41.6565	49.0365	52.0623	35.6154	37.2158	31.11	37.8481	60.076	58.6898	56.4449	58.9363	52.9111	43.806	35.043	37.7473	36.7679	47.627	51.2224	53.768	51.017	51.5708	48.0671	48.708	52.8517	48.7419	49.9062	41.5149
Knee Flx/Ext	52.8281	50.3048	52.8577	51.0148	45.2306	47.9893	58.8188	55.4527	53.9551	59.1605	52.5992	59.699	58.8696	60.9828	54.046	53.0714	45.4262	58.7187	52.0353	53.2955	47.0201	54.3304	46.9319	53.3754	56.595	43.4336	43.0351	38.7653	45.7322	63.4345	62.418	62.9272	62.7831	58.3718	50.5283	41.0777	43.5781	42.8381	53.5383	56.7551	58.5496	56.2356	56.8584	52.6664	54.9244	58.4559	54.4576	55.9786	46.7114
Knee Flx/Ext	57.6454	55.0692	57.521	55.5857	51.0583	55.5487	63.1403	60.4898	59.0512	62.7361	57.2616	65.1232	63.0612	64.6771	60.1589	59.1275	52.3461	63.0736	58.3575	59.094	51.8584	59.6662	53.6131	58.0451	59.8204	50.3328	49.9042	44.4462	52.2573	66.2222	65.7658	66.4926	66.1974	61.221	55.6539	46.33	48.6263	46.8591	58.6953	60.245	62.2329	60.6285	61.1482	58.158	60.3521	63.2823	59.3085	61.2915	52.9996
Knee Flx/Ext	61.7785	58.7881	61.548	58.966	54.9125	60.2734	65.0997	65.3847	64.0513	65.7581	62.5293	68.1975	66.4034	67.4533	63.9145	64.6103	58.172	66.2822	63.1376	63.29	56.1302	63.2342	57.913	61.1552	61.251	55.4838	54.8439	51.0286	55.7409	67.2814	67.0861	69.4677	67.7407	62.9627	58.1549	49.6774	51.8077	51.4826	62.5835	63.7093	63.9762	63.1144	63.4534	62.4732	64.3906	66.6978	62.8163	65.3517	57.7614
Knee Flx/Ext	63.6347	61.2454	63.2492	61.0654	59.0064	64.8162	66.2739	67.5643	66.7456	67.0681	65.4705	70.7274	69.2759	69.6164	67.3743	67.2313	62.3982	67.1582	66.2088	65.8205	60.4024	64.6865	61.317	62.6605	61.8403	58.5706	57.5853	55.8224	58.4197	67.0466	67.3761	70.4727	67.7688	63.6426	59.6749	53.1793	54.9773	55.0576	64.8154	65.5106	64.795	64.9827	65.0728	65.062	66.6754	68.2861	64.8286	67.7668	60.1928
Knee Flx/Ext	64.2658	62.395	63.6652	61.9371	61.7202	66.9221	66.1503	68.7423	67.4408	67.1844	67.7877	71.3757	70.1712	70.1172	68.5945	68.3005	65.0195	66.6058	67.6534	66.8628	62.3905	65.1615	64.2514	62.7244	61.0252	59.6336	58.3508	58.1122	59.1309	65.4882	66.6385	70.3651	66.4934	62.9828	59.5385	55.4227	56.7761	56.9223	65.388	65.7583	64.158	65.1851	65.1189	66.008	67.365	68.3198	65.5047	68.4163	62.0786
Knee Flx/Ext	63.6318	62.2135	62.8211	61.5621	63.0781	68.2917	65.3078	68.6242	67.0589	66.3836	68.3641	70.6446	69.7903	69.3169	68.6439	67.8782	66.1486	64.7704	67.509	66.5319	63.5198	64.5224	65.2073	61.3711	58.8311	58.8715	57.8143	59.4009	58.1881	63.412	65.182	69.3	64.6118	60.6911	58.2025	56.4093	57.2312	58.1981	64.8483	64.8114	62.2661	64.3793	64.2643	65.7398	66.8329	67.1653	65.0321	67.4737	62.3434
Knee Flx/Ext	61.726	60.1233	60.6999	59.9113	63.0517	68.286	63.184	67.3897	65.9912	64.5668	67.6669	68.9891	68.3663	67.6542	67.106	66.094	65.5458	61.789	65.922	64.9075	63.3563	62.4158	65.1939	59.4752	55.318	56.4309	55.6743	58.689	56.4631	59.3797	62.1188	66.6362	60.8395	58.0865	55.7963	56.2608	56.3418	58.0186	62.9623	62.5394	60.0522	62.1171	62.0055	64.8747	65.1612	65.0412	63.3575	65.3027	61.3801
Knee Flx/Ext	58.4756	57.0377	57.2741	56.9691	61.5415	67.4619	59.9188	64.9788	63.5736	62.4897	65.3144	65.308	65.045	65.1553	64.8714	62.1755	63.5663	56.4014	63.0234	62.054	62.3786	59.9134	64.3459	55.9494	50.559	52.3348	51.9649	56.8846	52.7855	55.4082	58.9358	63.7068	55.6788	54.8811	53.1877	55.3829	54.7773	56.3808	59.839	60.0156	56.1274	58.5979	59.4798	62.704	62.3475	61.9047	60.3801	62.1336	58.6881
Knee Flx/Ext	53.8594	52.7672	52.5901	52.7332	58.4161	65.3314	55.4206	62.351	59.8765	58.5608	62.5607	61.4615	61.5392	60.6453	60.5062	57.7912	60.3313	50.7681	58.8416	57.9615	59.7978	55.337	61.9828	51.3561	44.5597	46.7042	46.8717	52.9693	47.5171	48.9268	53.5379	58.5471	51.0193	49.8159	48.531	53.0782	51.4362	54.2084	55.5603	55.65	51.2111	54.0258	55.0714	59.3503	58.456	57.8203	56.0694	57.9176	54.6671
Knee Flx/Ext	48.0651	47.3972	46.8084	48.6832	53.7357	62.9004	51.1381	57.6979	56.1471	53.1494	57.7421	55.0698	55.6505	56.424	56.2822	52.2761	55.7458	44.1318	53.3442	52.6456	56.8594	50.9617	59.2028	45.559	37.3578	39.8459	42.2283	47.5466	40.8477	43.3153	48.6786	53.7424	43.8209	45.4872	42.6138	49.4209	46.7278	50.044	51.6342	50.2136	45.3619	49.9965	49.589	54.9215	53.4751	52.6673	50.5259	53.9816	50.8872
Knee Flx/Ext	39.575	41.1254	38.312	42.171	49.3446	58.3641	44.2486	53.3282	49.9124	48.2157	53.3217	49.5325	50.489	51.4695	51.4074	45.5918	49.8124	36.9074	46.6683	46.2789	53.0325	43.9283	55.4901	38.6558	31.4648	32.1179	35.0495	42.6993	35.1541	35.0658	43.1891	46.058	35.6525	40.738	35.6704	44.4799	40.8261	44.5068	45.5044	45.4171	40.4492	43.8041	44.8852	49.3481	47.3302	46.3035	44.0132	47.638	44.7742
Knee Flx/Ext	32.116	34.1384	30.7598	34.5915	42.466	53.894	36.212	46.2769	44.3981	40.7127	46.3306	41.4039	44.8235	43.7386	44.1281	38.081	42.7435	29.3533	39.1149	39.1562	46.6491	35.691	49.2203	31.115	23.4229	23.8099	27.1134	35.4892	26.9475	26.3405	35.0538	39.3871	29.604	33.7329	28.022	38.3984	33.9791	39.5985	38.4143	38.0447	33.3684	36.6374	38.0016	42.5978	40.1018	38.9643	36.8239	40.0784	37.5848
Knee Flx/Ext	24.4685	26.6888	23.0038	26.3135	34.5105	46.4987	29.6821	40.096	36.1224	32.3164	40.3271	34.8579	36.7413	37.2309	38.1404	30.3296	34.9642	21.5803	31.0947	31.6522	41.1307	28.9453	43.6834	25.2807	15.7283	15.2803	18.8928	27.6337	18.2416	20.0036	28.5351	29.8528	23.0408	28.1116	20.1848	31.441	26.4663	32.3772	30.509	29.7915	25.804	30.7159	30.549	36.9521	32.2152	31.0194	29.1001	31.7007	31.6546
Knee Flx/Ext	17.2079	19.1796	15.7374	17.8754	25.8674	37.7373	20.798	30.9307	27.1552	25.5828	31.6534	25.7562	30.5033	28.0297	29.521	20.9196	26.8773	12.1634	23.0159	24.1095	33.1723	19.9747	37.6504	17.6772	9.00229	7.33985	10.6818	21.4435	9.70925	12.8243	20.4769	22.8977	19.64	20.6676	14.5357	25.9087	20.5654	24.7574	22.1762	23.3517	18.0447	22.425	24.6927	29.0315	24.331	22.9687	21.13	23.2472	23.2295
Knee Flx/Ext	11.0224	12.3054	9.78982	10.1515	17.9102	30.6303	12.3447	23.7601	20.3637	16.4904	24.9535	18.9618	22.2625	21.1418	22.7686	13.8425	18.8954	5.91299	15.245	16.8181	26.9077	14.0667	31.877	11.183	3.89348	0.874969	4.94378	13.1523	4.18484	9.22334	16.0664	14.8663	16.5555	15.6233	7.58394	18.4684	12.7241	17.234	16.055	15.0348	12.4732	14.1747	16.8571	21.3182	17.2971	15.5732	13.5985	15.7667	14.6392
Knee Flx/Ext	6.8279	6.98434	5.94475	4.31564	12.1986	20.9564	6.96321	14.8303	12.2064	8.66396	16.4093	10.8632	16.4411	14.7144	16.2803	7.76562	11.5256	1.9384	8.31601	10.1809	20.5756	8.2421	26.4355	6.91203	1.00781	-3.47196	-1.15789	5.45727	-1.21129	7.48044	13.5627	10.3388	14.1071	11.503	1.7768	11.4582	5.75965	12.0758	8.73553	7.6423	6.11621	8.37127	9.50116	14.638	11.9231	10.078	7.88112	10.3845	8.68895
Knee Flx/Ext	5.35226	3.99217	4.64664	1.31798	9.02994	14.1192	2.34139	9.58782	7.57338	4.76172	10.9773	6.44503	9.93068	8.03226	9.39853	3.70336	5.60716	1.02751	3.47183	4.89673	12.7476	5.72539	24.8291	5.24004	0.520745	-5.2789	-4.55112	0.569899	-4.06128	8.13999	12.742	6.92484	12.6185	8.24866	-1.83712	5.68515	0.767004	6.51238	3.32087	3.23364	1.9167	1.93825	4.86411	9.88088	8.9046	7.6299	5.36551	7.87132	2.77549
Knee Flx/Ext	6.28269	3.61879	5.92814	1.51331	7.36369	6.95185	1.69384	5.62326	4.36173	3.11852	6.34333	3.91994	6.67791	5.47931	6.59216	2.53317	2.72461	3.22471	2.33398	2.10556	8.05649	4.94095	25.1282	5.70472	2.09534	-4.41143	-4.866	-4.19163	-4.30302	10.2473	13.0648	6.54308	11.6464	7.76949	-2.55849	1.90593	-1.49487	3.01158	0.880201	-0.100383	0.828718	-1.49784	1.03398	7.77096	8.51076	8.26278	6.02941	8.27585	0.545539
Knee Flx/Ext	9.524	6.40813	10.0791	4.48615	6.91597	3.63048	4.31202	5.15994	4.57216	4.95096	5.6484	4.81665	5.11888	5.68949	6.36252	4.75079	4.31398	7.91925	4.7266	2.73242	4.33452	6.71553	27.037	7.81345	4.8415	-2.24939	-2.84809	-5.87892	-2.28159	12.0963	13.608	8.30318	12.2213	9.1198	-1.06428	0.501413	-1.11766	1.80497	1.75171	0.141753	2.99967	-1.06209	0.869414	8.33032	10.4734	10.5655	8.37058	10.2779	2.11928
Ankle Dor/Pla	0.30372	3.26214	1.84994	1.72396	2.99085	3.63548	5.06664	3.27597	5.28025	4.80829	9.71645	7.81726	9.12511	9.56451	7.57743	1.45126	1.95586	4.08044	2.79682	2.80675	1.61893	2.17503	0.817839	6.35686	6.22787	2.90066	2.05935	1.42838	1.15416	5.04087	2.41499	4.46364	6.65346	5.43582	0.272335	7.90358	7.61918	8.01061	5.27962	5.07077	3.54641	6.39761	7.36719	1.91055	1.02783	1.74455	1.6208	1.77963	3.86506
Ankle Dor/Pla	-2.75126	-0.213828	-1.80419	-1.19077	0.634972	1.0811	2.70816	0.792224	2.53092	2.47014	8.21813	6.18822	7.52431	8.38391	5.30464	-2.70648	-1.51264	0.35089	-1.42452	-0.398594	-0.229218	0.310226	-1.43988	4.06925	3.65424	-1.11942	-2.17486	-2.90141	-3.40822	2.49358	-0.299658	1.99198	4.06129	2.8302	-2.22311	5.13356	4.80128	4.82468	3.09924	3.10511	1.52032	4.23276	4.28357	-1.04917	-2.03578	-1.97287	-1.24647	-1.39677	1.46072
Ankle Dor/Pla	-6.42251	-3.75002	-4.98973	-5.16349	-2.92959	-1.90449	-0.244605	-2.48084	-0.739979	-0.523902	5.35667	3.66479	5.7493	6.58255	2.58101	-6.51398	-5.38151	-3.96406	-5.59735	-3.61206	-1.56158	-1.58004	-3.05511	0.349678	0.0898833	-6.55352	-7.17025	-8.48025	-7.82112	-1.05147	-2.11462	-1.52257	-0.178236	-0.462451	-4.92275	0.510828	0.0939132	-0.612539	-0.407253	-0.609763	-1.40471	-0.0398967	-0.498028	-5.30106	-5.43921	-5.72173	-5.33095	-5.64377	-1.80066
Ankle Dor/Pla	-8.06428	-4.94766	-5.39476	-6.50149	-4.61672	-2.51144	-0.604269	-3.2352	-1.45956	-1.26145	3.79769	2.49006	4.4096	4.69712	0.151416	-7.3951	-6.72713	-5.69882	-6.74938	-4.67814	-1.44763	-1.48224	-3.17641	-1.34085	-0.850196	-7.73465	-7.29007	-9.52523	-6.92879	-2.04298	-1.86098	-2.5786	-2.06285	-2.98037	-4.81655	-3.10245	-3.37935	-4.72622	-2.37228	-2.54742	-2.68854	-2.7931	-2.49472	-7.31163	-6.86169	-7.08072	-7.19893	-7.12971	-2.77992
Ankle Dor/Pla	-7.15069	-3.92355	-3.61865	-5.10482	-3.78617	-0.9518	1.02631	-1.44347	0.285645	0.234699	3.1491	2.08395	4.31289	4.04853	-0.0848402	-5.75897	-5.20094	-4.3619	-5.12413	-3.58497	0.00698667	0.531863	-1.19706	-0.0717181	1.00697	-4.53367	-3.40111	-6.15965	-2.71238	-0.951034	-0.406077	-1.04204	-1.73674	-2.43407	-2.40977	-4.74209	-4.63816	-5.96915	-1.96156	-2.62886	-1.80276	-2.76852	-2.05203	-6.36983	-5.78621	-5.93449	-6.21642	-5.66576	-1.82394
Ankle Dor/Pla	-4.94325	-2.06317	-1.29794	-2.77139	-1.76688	0.898342	3.88054	0.776792	3.08783	2.82413	3.32476	2.30129	4.66004	3.66644	0.960823	-3.47082	-2.78119	-1.99557	-2.71074	-1.50777	1.79624	2.37354	0.711788	2.24915	3.56569	-0.989234	-0.640458	-1.92162	0.0384297	0.483405	1.71397	1.04948	0.28062	-0.709266	0.0293154	-4.81774	-4.36165	-5.80549	-0.278503	-0.777762	-0.327858	-0.891065	0.0167064	-4.24751	-3.76117	-3.96835	-4.3235	-3.38979	0.107458
Ankle Dor/Pla	-2.82498	-0.285285	0.723764	-0.762787	0.181816	3.38643	6.43456	3.52187	5.17198	4.75548	4.08481	3.17522	5.17142	3.51768	2.26718	-0.827984	-0.645844	0.741062	-0.608294	0.685587	3.80699	4.37223	2.3271	4.60511	5.84212	1.58283	1.95335	0.275071	2.65813	2.45131	3.29987	3.63245	1.89424	1.82154	1.49583	-3.96457	-3.38241	-4.32728	1.14486	0.883383	1.93177	1.49357	1.62784	-2.11391	-1.74734	-1.94056	-2.52699	-1.12557	1.89468
Ankle Dor/Pla	-1.1379	1.19499	2.26396	0.87944	1.72732	5.14596	7.79904	5.08503	7.20677	6.66952	5.00416	4.16209	6.18724	4.02181	3.80154	0.891882	1.07061	2.51146	1.05439	2.4729	5.01736	5.53102	3.64869	6.15647	7.49671	3.62386	3.96613	2.38094	4.55271	3.84675	4.7092	5.25539	3.8336	3.41249	3.28033	-2.09138	-1.4483	-2.10843	2.85802	2.8788	3.89181	3.0657	3.55269	-0.74088	-0.0143828	-0.0294743	-0.925235	0.948749	3.14412
Ankle Dor/Pla	0.149525	2.37147	3.37599	2.24123	2.94393	5.94639	8.91909	6.46086	8.07257	7.8214	6.25259	5.42357	6.84423	5.33369	5.57904	2.39488	2.48548	3.99397	2.44755	3.9541	6.37196	6.68622	5.10448	7.73812	8.47127	5.15135	5.54471	3.99321	5.90368	5.3555	6.10297	6.97031	4.90628	4.93676	4.87634	-0.225243	0.424014	-0.464852	4.29948	4.46247	5.34947	4.67649	5.10659	0.856212	1.57575	1.68734	0.597006	2.68175	4.66774
Ankle Dor/Pla	1.28542	3.27774	4.33267	3.32061	3.62301	6.74378	9.65301	7.11072	8.92554	8.49425	6.96719	6.21696	7.35519	6.29295	6.56027	3.68497	3.58263	5.23143	3.58125	5.21957	7.23053	7.53709	6.03155	8.8651	8.84954	6.29505	6.7945	5.02438	6.73445	6.51058	6.90105	7.90439	5.824	5.71535	5.91954	1.29591	1.7707	1.31922	5.52671	5.38315	6.19653	5.79714	6.01286	2.1669	2.84113	2.97705	1.88937	4.01398	6.01371
Ankle Dor/Pla	1.85193	3.98456	4.86571	4.22221	4.30533	7.25107	10.194	7.74418	9.68152	9.36989	7.78977	7.21397	8.09159	7.1168	7.71595	4.67961	4.32601	6.15171	4.43213	6.19304	7.97889	8.05687	6.88174	9.72378	9.05136	7.24002	7.62904	6.27699	7.72539	7.23904	7.81658	8.83253	6.53589	6.30292	6.28804	2.50215	2.67592	2.66091	6.6042	6.36941	7.1669	6.66114	6.97754	3.17178	3.77573	3.86167	2.92834	5.08234	6.91129
Ankle Dor/Pla	2.27927	4.60582	5.32595	4.85034	4.94043	7.8	10.4668	8.15436	10.0973	10.2443	8.47685	7.99074	8.78595	8.23375	8.64994	5.41336	4.80737	6.76813	5.084	6.8405	8.82104	8.60149	7.94608	10.4608	9.04933	8.04747	8.62075	7.35524	8.54869	8.08203	8.47234	9.43168	7.05841	6.94191	6.15529	3.39187	3.36252	3.43815	7.35553	7.23501	8.07161	7.28766	7.85247	4.07825	4.5584	4.60864	3.8661	5.84171	7.95671
Ankle Dor/Pla	2.79247	5.24343	5.81457	5.70132	5.65659	8.13826	10.6692	8.58428	10.3073	10.8034	9.47476	9.05887	9.89415	9.10836	9.73031	6.17555	5.18492	7.2687	5.66499	7.29078	9.33845	8.88156	8.65895	11.1545	8.89378	8.70583	9.47589	8.05796	9.17953	8.66951	9.15446	10.1882	7.78062	7.39444	5.84235	3.92882	3.87377	4.27291	8.28603	7.88233	8.92946	8.14973	8.54217	4.98823	5.27898	5.37396	4.72899	6.83572	8.84823
Ankle Dor/Pla	3.44492	6.1151	6.38142	6.63827	6.41699	8.56732	10.7744	8.83617	10.2585	11.3512	10.3904	9.86319	10.7632	9.96598	11.3574	6.67984	5.55962	7.49812	6.20509	7.69162	9.75986	9.091	9.23247	11.6303	8.53146	9.1956	10.2162	8.95952	9.54953	9.44645	10.1298	10.7141	8.56874	7.85187	5.16512	4.58863	4.63347	4.98936	9.10403	8.72427	9.51757	8.9974	9.53795	5.6358	5.92156	6.16563	5.44556	7.71176	9.42383
Ankle Dor/Pla	4.15968	6.81697	7.04655	7.70028	7.18318	9.06069	10.8875	9.01084	10.2102	11.8727	10.9779	10.9858	11.8868	11.0891	12.5766	7.10558	5.84525	7.60161	6.71695	8.02595	10.147	9.21231	9.61557	12.1314	7.89729	9.55518	10.7321	9.84793	10.0615	10.054	10.9101	11.3143	9.24443	8.53411	4.23314	5.23199	5.42395	5.64372	9.85633	9.50404	10.2203	9.61101	10.3342	6.42529	6.54445	6.99081	6.06531	8.3797	10.0473
Ankle Dor/Pla	5.05972	7.48207	7.87159	8.81041	8.05122	9.51729	11.2612	9.46835	10.4418	12.4236	11.7563	11.8939	12.7008	11.9557	14.0211	7.47833	6.26193	7.66227	7.29912	8.26874	10.3926	9.45671	9.93569	12.4605	7.09498	9.93438	11.438	10.4775	10.7832	10.9022	11.9783	11.6809	10.3517	9.18862	3.27023	5.86145	6.17285	6.11492	10.7333	10.0825	10.9219	10.4526	11.4488	7.23277	7.17996	7.89361	6.70908	8.89934	10.5638
Ankle Dor/Pla	6.37217	8.21263	8.87842	9.87131	9.04166	10.263	12.0711	10.0823	10.8062	13.459	12.4536	13.1739	13.7061	13.1731	14.9319	7.77026	6.84472	7.76354	7.96132	8.46228	10.885	9.70686	10.2178	12.6326	6.37459	10.4196	12.1886	11.294	11.7321	11.4776	12.7227	12.0891	11.32	10.289	2.57914	6.46634	6.79267	6.73758	11.5815	10.9315	11.7422	11.4022	12.6299	8.14175	7.87384	8.90218	7.36118	9.45421	10.961
Ankle Dor/Pla	8.35532	9.1108	10.1843	10.8126	9.75264	10.9294	13.0019	11.2206	11.4304	14.6939	13.5804	14.1355	14.4141	14.065	15.731	7.94394	7.5188	8.00265	8.61416	8.62522	11.3514	10.0338	10.5692	12.6631	6.06621	11.0034	12.932	12.102	12.5599	12.0099	13.3876	12.4113	12.6147	11.1904	2.36248	6.87767	7.13199	7.37566	12.9523	11.9254	12.5	12.244	13.5689	9.06569	8.64872	9.83758	8.02355	10.1105	11.5146
Ankle Dor/Pla	9.74913	10.1507	11.1064	11.6414	10.5063	11.8752	14.4916	12.2658	11.9404	15.6288	14.4757	15.2779	15.1226	14.8646	16.7275	7.88936	8.22342	8.26239	9.23974	8.6296	11.7624	10.2909	10.8977	12.6179	6.10595	11.7396	13.6809	12.6688	13.7528	12.199	14.1492	12.9152	13.74	12.0092	2.45283	7.3612	7.45811	7.85947	14.4364	12.7973	13.736	13.6055	14.9111	9.86661	9.4141	10.5933	8.80171	10.775	12.0349
Ankle Dor/Pla	10.8411	11.2751	11.9838	12.4033	11.054	12.7503	15.8421	13.9145	12.5923	16.8165	15.5212	15.9505	16.1911	15.7044	17.4992	7.62398	8.93513	8.55519	9.74129	8.35277	12.0191	10.4525	10.7914	12.6156	6.67493	12.7548	14.3228	13.3419	15.0601	12.1432	14.5984	13.3017	14.3874	12.7359	2.82791	7.67543	7.71008	8.38231	15.881	14.1882	15.2882	15.217	16.3095	10.3286	10.0087	11.2406	9.56793	11.1869	12.3841
Ankle Dor/Pla	11.7512	12.5103	12.9112	13.015	11.5967	13.2722	16.5768	15.2677	13.0579	17.7256	16.0809	16.4841	17.0935	16.0597	18.4282	7.16181	9.5599	8.7633	9.81282	7.85931	12.0314	10.5052	10.345	12.714	7.48904	13.9934	15.3332	13.9752	16.2526	11.7319	14.8805	13.5894	14.7927	12.9574	3.19348	7.65522	7.86284	8.52381	17.2447	15.5948	17.0052	16.9096	17.3135	10.577	10.2482	11.6744	10.001	11.0597	12.7628
Ankle Dor/Pla	12.5321	13.8615	13.8567	13.2699	12.203	13.667	16.4975	16.8346	13.2154	17.9603	16.3752	16.554	18.1631	16.0908	18.8043	6.50861	9.79649	8.61315	9.24525	7.15519	11.9814	10.2639	9.67291	12.7037	7.97695	15.018	16.2639	14.3974	16.8508	11.0575	14.6595	13.3106	14.3727	12.8988	3.1323	7.1068	7.71927	8.11395	18.0289	16.392	18.0895	18.0537	18.4101	10.264	9.98225	11.5282	9.73081	10.5215	12.866
Ankle Dor/Pla	13.0433	15.2279	14.6298	13.2536	12.8028	13.6621	15.4026	17.4876	13.0667	17.3406	16.178	16.1249	18.6626	15.5236	18.774	5.56838	9.39051	7.70875	8.0817	5.90119	11.7125	9.47864	8.56927	12.0495	7.68477	15.3988	16.6287	14.6039	16.8312	9.52867	13.9398	11.9895	13.3602	12.3151	2.36169	6.01068	6.93194	7.48993	18.3463	16.9515	18.668	19.1324	18.9699	9.45114	9.18309	10.6009	8.78749	9.33839	12.5513
Ankle Dor/Pla	13.0352	16.4155	15.0356	12.8839	13.1999	13.0703	13.1202	17.2897	12.4907	15.4799	15.3305	15.2675	18.7404	14.5262	18.0759	3.87796	8.40924	5.32367	6.29502	3.88153	11.2306	8.6308	7.59585	10.4656	6.50339	14.8119	16.1786	14.0684	15.5295	7.85464	12.0515	10.2946	11.0613	11.3937	1.34736	4.87469	5.84434	6.21452	17.594	16.7664	17.9549	19.2505	18.7719	8.21511	8.02343	9.05366	7.39721	7.82102	11.5312
Ankle Dor/Pla	12.3055	17.1114	14.8641	12.1095	13.0426	12.0425	10.6914	16.0998	10.7258	13.2879	14.1759	13.2853	18.2076	12.2039	17.0669	2.20566	6.89742	2.8082	3.87165	1.45548	10.066	7.1381	6.43652	8.02279	4.45592	12.9442	14.3487	13.0483	12.8281	4.88932	9.9235	7.2516	8.66395	9.3561	-0.425813	2.87632	3.83361	4.09905	15.8597	15.8735	16.0281	18.4035	17.2141	6.4644	6.54081	7.00304	5.64462	5.98919	9.95084
Ankle Dor/Pla	10.4063	16.8398	13.4595	10.5828	12.0006	9.79301	6.62299	12.9131	7.5662	9.35679	11.7501	10.4496	16.4006	9.56572	14.9851	0.276323	4.05337	0.114567	1.08792	-0.919587	8.69556	4.93328	4.50949	4.92577	1.54606	9.63189	11.0049	10.7003	8.54735	0.774533	5.98644	4.4589	4.58975	7.15166	-2.56678	0.268729	1.23247	1.06699	13.1639	13.3711	12.8713	15.8516	13.9772	4.14723	4.01422	4.48412	3.36654	3.66823	7.79532
Ankle Dor/Pla	8.09805	15.4175	11.1836	8.09625	10.5462	6.4812	1.47333	7.9691	4.25814	4.1254	8.17919	7.71404	14.028	6.01857	12.6735	-2.00398	1.1613	-2.7815	-1.75165	-3.21261	6.82815	2.62649	2.74361	2.19198	-1.34712	6.31355	6.10596	7.17805	4.40582	-3.44231	1.96403	-0.452576	-0.816267	4.24385	-5.30909	-2.90511	-2.07635	-1.59084	10.4175	9.56877	9.61543	11.7074	10.5731	2.06577	1.42686	1.4123	0.372671	0.594283	5.69768
Ankle Dor/Pla	4.99317	12.6114	7.97074	4.75256	7.7312	3.19564	-3.11349	3.16653	-1.46242	-0.661998	4.71066	3.05416	10.593	0.00945296	9.49773	-4.74843	-1.87858	-6.32058	-4.65139	-5.62096	3.47654	-1.59321	0.619703	-2.29235	-6.35412	1.18099	0.00991409	3.85336	-1.91049	-9.82246	-2.74006	-5.17009	-5.78539	-1.06722	-9.1511	-6.62695	-6.45182	-5.56088	5.8101	6.00948	3.92461	7.70741	5.02983	-1.27719	-1.79071	-2.49365	-3.49812	-3.67562	2.0081
Ankle Dor/Pla	1.13699	8.52453	3.9789	0.555797	3.98942	-2.45347	-9.14389	-4.20786	-6.51017	-7.06102	-0.756734	-0.967367	4.57472	-4.98175	3.96855	-9.41496	-5.09557	-11.9858	-8.04472	-8.74573	0.134307	-5.69245	-2.14613	-7.9499	-12.3837	-4.60224	-5.15727	-1.4436	-8.76341	-13.4971	-8.3223	-11.0769	-11.7986	-5.76093	-12.4214	-9.81489	-10.5351	-10.3507	0.294439	0.100545	-2.91776	1.30986	0.220421	-5.56028	-6.37342	-7.78842	-8.29749	-9.45741	-2.79525
Ankle Dor/Pla	-3.46363	3.44916	-0.881398	-4.63118	-0.57099	-7.03741	-13.0839	-9.53789	-12.7995	-11.5728	-5.11609	-6.35033	-0.339808	-11.4162	-0.716606	-14.3318	-9.03665	-16.0032	-12.2519	-12.9268	-5.76609	-11.6446	-7.24169	-14.2301	-18.2338	-10.9806	-12.6059	-7.85168	-15.7252	-14.7454	-10.5017	-13.6625	-14.2268	-10.8347	-15.8226	-14.4307	-16.5	-14.5628	-5.7653	-6.82289	-9.78208	-5.64519	-6.64546	-10.5924	-12.3289	-13.8295	-13.3722	-15.5936	-6.82558
Ankle Dor/Pla	-8.57471	-2.46145	-6.41783	-9.92758	-5.97791	-12.0655	-13.5421	-14.7668	-16.6012	-12.8824	-10.6892	-9.62381	-6.45247	-15.081	-6.47272	-18.2104	-13.726	-17.4595	-16.3686	-16.8134	-10.8648	-15.1788	-11.6733	-19.6115	-21.6824	-16.6632	-18.8083	-12.9292	-19.5209	-12.9413	-9.93145	-13.5715	-13.6459	-12.2617	-17.3238	-18.5938	-21.6599	-20.477	-11.6442	-11.8099	-14.3327	-12.1552	-13.086	-15.3187	-17.7532	-18.7181	-17.8325	-20.3086	-11.9107
Ankle Dor/Pla	-12.729	-8.36676	-11.1315	-12.6185	-11.9667	-14.4002	-11.9754	-16.3556	-17.0283	-11.9435	-14.2714	-11.4928	-9.75553	-16.6277	-9.04883	-19.0944	-17.4098	-15.9445	-18.5465	-18.475	-15.3834	-16.671	-15.4475	-22.0275	-20.9912	-19.3033	-20.6325	-17.917	-20.3757	-8.83023	-7.7759	-11.4794	-9.96887	-11.2661	-17.337	-20.7025	-24.154	-24.9661	-15.1947	-16.7194	-18.3095	-15.9484	-16.4416	-18.4826	-21.3126	-20.8878	-21.1039	-22.3395	-14.8727
Ankle Dor/Pla	-14.1123	-11.9619	-13.019	-13.3122	-16.6697	-15.1899	-9.14872	-15.1926	-14.9922	-9.56199	-16.8956	-10.6208	-11.0594	-15.0714	-9.33174	-17.1855	-18.2354	-13.0077	-17.9081	-17.4841	-18.442	-15.1909	-17.3226	-21.1919	-17.32	-18.3015	-18.9794	-18.7431	-16.9202	-5.43891	-5.10749	-7.59965	-6.57366	-7.45617	-16.0603	-19.9729	-23.5072	-26.0495	-17.2151	-18.067	-18.3941	-18.0057	-17.2208	-19.1511	-22.6742	-20.0184	-22.2035	-22.5569	-14.9537
Ankle Dor/Pla	-13.0685	-11.9055	-12.1554	-11.7399	-17.8623	-13.8613	-6.98029	-12.9378	-12.7079	-7.86498	-16.3339	-7.36136	-9.62296	-12.1509	-6.6845	-14.3109	-16.5755	-10.3912	-15.4471	-15.0024	-17.8038	-11.509	-16.2192	-17.4021	-13.0184	-15.5639	-15.03	-16.984	-12.2857	-1.02804	-1.47722	-4.29005	-2.07624	-3.92875	-13.2141	-17.3036	-20.7281	-24.4699	-15.446	-16.4193	-14.8924	-16.1428	-13.9112	-17.6272	-21.8112	-17.3046	-20.3776	-20.2806	-13.1927
Ankle Dor/Pla	-11.0153	-9.71549	-10.0658	-9.73725	-16.585	-12.1459	-5.91068	-10.0332	-9.94676	-6.42491	-12.7708	-4.51414	-6.76837	-8.85058	-3.57505	-10.821	-14.0872	-8.21284	-12.5379	-11.944	-15.3651	-7.83063	-13.7817	-12.4547	-10.1965	-12.8174	-11.6913	-13.5289	-9.43201	2.79053	1.06223	0.0897797	1.63709	-0.4716	-10.5595	-14.9593	-18.0269	-20.5646	-11.4809	-11.896	-11.3664	-13.1396	-10.1608	-14.2513	-19.0275	-14.0002	-16.4247	-16.513	-11.1477
Ankle Dor/Pla	-9.48504	-7.60448	-8.73993	-8.00201	-13.8479	-9.90199	-4.39662	-8.61886	-7.82663	-5.28611	-9.27605	-1.14432	-2.37058	-4.82478	0.334118	-8.49297	-11.3609	-6.97187	-9.58624	-8.8105	-11.3256	-5.55806	-11.2451	-7.93184	-6.71537	-10.253	-8.9692	-10.4321	-6.41635	4.79468	3.77547	2.85303	3.57818	3.49799	-7.46611	-11.9977	-14.1547	-16.3153	-7.64654	-6.96256	-7.13015	-8.91743	-5.51978	-10.3212	-15.4437	-10.8096	-12.0945	-12.755	-10.0543
Ankle Dor/Pla	-7.7244	-6.22618	-7.43148	-6.37732	-11.5436	-8.50401	-2.34436	-7.09757	-6.20374	-4.02024	-5.00947	1.08152	0.596993	-2.05066	2.7645	-6.63606	-8.42929	-5.88471	-6.70833	-6.02941	-8.58935	-3.12884	-8.64993	-4.11109	-3.81197	-7.91136	-6.57573	-8.44199	-4.25767	6.23546	5.04935	5.3342	5.10502	5.69428	-5.03795	-9.09632	-10.1005	-13.1737	-5.27097	-3.86821	-3.46937	-5.27449	-1.85748	-6.73608	-12.0815	-7.93658	-7.94566	-9.55453	-8.65643
Ankle Dor/Pla	-6.13858	-5.24759	-6.2312	-5.16183	-9.56812	-6.3944	-0.882179	-5.64428	-3.83578	-2.05409	-2.11795	3.41749	3.83721	0.927921	4.82702	-5.21028	-5.88288	-5.18962	-4.14254	-3.76194	-5.7092	-1.85443	-7.22147	-1.31174	-2.21809	-6.17701	-5.18396	-6.19842	-3.06397	6.79338	5.68213	6.20012	5.76217	7.44651	-2.96277	-6.28025	-6.41458	-9.0008	-2.30652	-0.534925	-0.27087	-2.73977	0.436848	-3.97387	-8.8336	-5.67985	-4.07891	-6.89081	-6.95611
Ankle Dor/Pla	-5.09512	-4.20471	-5.1631	-4.47624	-7.71663	-3.88092	0.4072	-3.65575	-2.30759	-0.519432	1.28943	4.46402	5.48208	2.16831	6.81692	-4.47345	-3.8096	-4.78415	-2.33858	-2.12278	-4.07901	-1.08673	-5.98635	0.0653418	-1.59277	-5.06178	-3.99902	-4.73435	-2.624	7.40399	6.00574	6.32917	6.59752	8.16583	-1.60872	-3.89542	-3.48902	-5.28504	0.198286	1.85854	1.43589	0.0289564	2.7123	-2.70521	-6.11376	-4.37032	-1.19131	-5.14217	-5.8156
Ankle Dor/Pla	-4.21167	-3.11354	-3.78376	-3.89608	-6.19727	-2.25296	0.926607	-2.31796	-1.01048	0.119894	3.36587	5.22458	6.67225	2.71851	7.77823	-4.65134	-2.964	-4.06039	-1.46574	-1.24603	-2.81184	-0.910442	-4.93924	1.2625	-1.22749	-4.31077	-3.22152	-3.99183	-2.381	7.98383	6.32053	6.07637	7.77664	8.69895	-1.26434	-2.59805	-1.84492	-2.42805	1.69063	2.93323	2.71923	1.54179	3.70303	-2.00382	-4.22421	-3.52977	0.279709	-4.11878	-4.79344
Ankle Dor/Pla	-3.09674	-1.62541	-1.92183	-3.08035	-4.80359	-0.885813	1.15023	-1.70109	-0.495252	0.549401	4.05934	5.77829	7.33773	3.14859	8.81853	-4.77483	-2.89136	-3.01036	-1.43125	-1.09195	-1.50302	-0.716308	-3.83058	2.21438	-0.309088	-3.54487	-2.2967	-2.96384	-2.17938	8.80566	6.9385	5.84634	8.71197	9.49642	-1.32626	-1.3565	-0.237517	-0.945363	2.46003	3.66943	3.51514	2.19571	4.33172	-1.6093	-2.93583	-2.66248	0.78177	-3.45391	-4.38764
Ankle Dor/Pla	-1.84462	0.129398	0.029752	-2.23365	-3.05279	-0.373896	1.45951	-1.1326	-0.270251	1.02941	4.69665	6.72457	8.38011	3.66234	9.63931	-4.16689	-3.37604	-2.01196	-1.69544	-1.12848	-0.507921	-0.344772	-2.98665	3.45973	1.11282	-2.18141	-1.25004	-1.4568	-1.53936	9.11993	7.21673	6.01772	9.18117	10.1626	-1.20309	-0.269246	1.2831	0.391411	2.95136	4.25733	4.47318	2.65645	4.803	-0.969978	-1.90386	-1.64137	1.0692	-2.86883	-4.36968
Ankle Dor/Pla	-0.945051	1.92865	1.94972	-0.90919	-1.56595	0.0846967	2.35383	-0.69421	0.415122	1.67949	5.35817	7.23217	8.95395	4.50364	10.3272	-3.25513	-3.53547	-1.18197	-1.40578	-0.811721	0.706792	0.743502	-1.88325	4.92291	2.11579	-0.377124	0.346861	-0.113654	-0.763855	8.91363	7.2118	6.72021	8.27699	10.4716	-0.480338	1.08719	3.23072	1.64461	3.79601	4.80666	5.29771	3.61158	5.29307	-0.0169382	-0.690202	-0.428411	1.52126	-1.67342	-4.14254
Ankle Dor/Pla	-1.2106	3.14699	2.27328	0.277427	0.0897348	0.625311	3.65844	0.321272	1.4344	2.95525	6.28809	7.03063	8.70645	5.95491	10.3668	-2.48119	-2.85468	-0.251369	-0.265908	0.0927323	2.65363	2.17768	0.0923645	6.38291	3.25188	1.67801	1.66206	1.25297	0.818031	8.38303	6.90418	7.2608	7.7301	9.36603	0.782888	2.73464	5.59743	2.8224	4.51008	5.38034	6.02968	4.74424	5.98964	1.11211	0.682321	0.679322	2.18198	-0.246041	-3.16092
Ankle Dor/Pla	-1.21825	3.41308	1.75196	1.07568	1.57393	1.90895	4.54002	1.42665	3.24863	4.2414	6.88198	6.46432	6.69391	6.99851	9.5714	-1.78686	-1.54626	1.34038	1.40014	1.31789	4.12585	2.98309	1.53494	7.36406	4.35993	3.60781	3.08776	1.98868	2.93431	7.68858	6.50839	7.36144	8.54846	7.77623	2.02497	4.22981	7.77752	4.84281	4.56362	5.13821	5.91177	5.35157	6.41529	1.97386	1.97294	1.69763	3.25381	1.08555	-1.78449
Ankle Dor/Pla	-0.057906	3.62293	2.05769	1.94053	3.38535	3.62053	5.06781	2.98137	4.83923	4.74876	7.67381	6.08418	4.90696	8.11948	8.09789	-1.57023	-0.318522	3.31283	2.94783	2.43703	5.18054	3.40677	2.54027	8.35008	5.30395	4.97795	4.73323	2.44446	4.90465	6.46287	6.18336	6.85772	10.1549	6.29568	2.64696	5.11246	8.91817	7.0025	4.33997	4.48159	5.58191	5.69457	6.58686	3.11039	3.00938	2.6488	4.49061	2.2184	0.668801
Ankle Dor/Pla	1.79951	4.53694	3.71015	3.13091	5.87547	4.81578	4.82349	3.76745	5.42961	4.68055	8.24459	6.44713	4.05461	8.6512	7.30146	-1.91593	0.532235	3.54216	3.82366	3.28067	5.07152	3.52391	3.66226	8.84014	5.56329	5.19768	5.55037	3.69209	5.71932	5.61671	6.65261	5.68314	12.0647	5.95504	2.90778	6.18121	9.58767	8.75331	4.45336	4.07742	5.71355	5.95532	6.90444	4.06231	3.88459	3.50618	5.16522	3.17188	2.92552
Ankle Dor/Pla	3.4239	5.72449	5.29952	4.20111	8.47366	5.69108	4.49523	4.18703	5.59245	4.43467	8.69414	7.38168	4.61171	8.80854	6.99131	-1.62294	1.05508	2.81501	3.80136	3.63778	4.65918	3.77243	7.15738	8.80566	5.51031	4.55612	5.05974	5.71439	5.71895	5.85536	8.00958	4.91652	12.3546	6.0402	2.73662	7.42674	9.36203	9.58844	5.09014	4.71693	6.28073	6.24662	7.06032	4.77136	4.49036	3.9391	4.98738	3.6577	3.97502
Ankle Dor/Pla	4.62078	6.21845	5.50109	4.6238	10.0182	5.75194	4.34216	4.43075	5.61138	4.56211	8.63374	7.84367	5.76953	8.70286	7.07909	-0.321184	1.34896	2.92686	3.41641	3.41627	4.48627	4.0292	11.9629	8.70613	5.82844	4.15915	3.85448	6.68922	5.3844	7.30844	10.7041	4.68838	11.6479	6.17193	2.57616	8.44533	8.83323	9.96025	5.83569	5.42881	6.60999	6.61987	6.78849	5.02921	4.72091	3.99734	4.47974	3.62629	4.47177
Ankle Dor/Pla	5.27404	6.23976	5.14029	4.82097	9.77039	5.63804	4.84269	5.21373	6.08161	5.31342	8.55071	8.1988	6.3998	8.88565	7.6988	1.27432	1.95973	4.46547	3.65703	3.29659	4.80418	4.27273	17.7977	8.5318	6.40412	3.8438	4.19889	6.36636	5.32199	8.94963	12.5119	5.18621	9.26993	6.77993	2.61043	8.86857	8.7137	9.89988	6.55164	6.16385	6.81519	7.04703	6.32056	5.07664	4.88078	4.3004	4.2792	3.54466	4.69562
Ankle Dor/Pla	4.61361	6.01031	3.91824	4.73893	8.39213	5.9518	5.33852	5.81917	6.31521	5.59166	9.09174	7.59705	6.27398	9.38371	8.63862	2.77677	2.11638	4.70648	3.63745	3.80015	5.1624	3.62375	24.6453	7.91026	6.42047	0.566703	5.17869	5.538	4.04485	7.0068	12.8373	5.32336	4.57922	8.59525	2.20592	8.94664	8.47267	9.11581	7.19073	6.45137	7.2352	7.21771	6.212	5.01159	4.18479	4.53751	4.41436	2.30393	5.18006
[truncated: 397 more columns]

## Sheet: Control calculations
	f1	f2	f3	f4	f5	f6	f7	f8	f9	f10	f11	f12	f13	f14									Average control features																						delta avg_f1	delta avg_f2	delta avg_f3	delta avg_f4	delta avg_f5
control subject 1	-274.946	-47.7895	49.567	37.5651	15.3738	31.128	-14.5331	-0.296273	15.8633	7.69493	10.6586	13.0852	13.4059	-3.2268									avg_f1	avg_f2	avg_f3	avg_f4	avg_f5	avg_f6	avg_f7	avg_f8	avg_f9	avg_f10	avg_f11	avg_f12	avg_f13	avg_f14									-8.70755	13.7656	19.0839	-1.47126	22.1845
control subject 2	-268.317	-44.4856	31.1845	38.8261	4.67403	26.0687	-10.6999	1.73427	11.7457	-2.18739	-1.03437	7.98531	12.7301	4.25972									-266.238	-61.5551	30.4831	39.0364	-6.81071	18.7485	10.4374	5.96859	23.9973	10.9889	3.0347	2.57933	1.49374	8.58639									-2.07889	17.0696	0.701394	-0.210304	11.4847
control subject 3	-275.001	-45.2599	42.6481	44.1958	15.1772	36.0876	-14.1333	7.32114	15.2239	-0.0271264	6.68889	9.41696	14.4505	1.61708																															-8.76241	16.2952	12.165	5.15946	21.9879
control subject 4	-265.467	-50.7891	41.7827	40.2913	11.7301	25.8312	-10.9915	1.18683	18.2265	8.61473	2.6621	5.41096	12.1392	3.62735																															0.771381	10.7661	11.2996	1.25499	18.5408
control subject 5	-273.988	-53.8308	23.7637	17.2674	21.2913	35.6834	-12.9886	3.83448	24.4877	5.04829	-5.80623	9.68333	14.147	4.95842									Number of controls																						-7.74992	7.72439	-6.71935	-21.7689	28.102
control subject 6	-307.044	-59.2739	12.8323	0.644477	-8.76683	16.1485	24.3874	2.78751	8.73968	13.8534	-4.06546	0.878511	3.02675	23.4444									446																						-40.8059	2.28123	-17.6507	-38.3919	-1.95612
control subject 7	-295.783	-50.9377	48.0187	41.5464	-15.7673	24.7004	9.54791	16.1273	13.5552	9.86492	3.96199	-7.37211	9.39176	24.3234																															-29.5442	10.6175	17.5356	2.51006	-8.95657
control subject 8	-311.55	-59.7594	33.5563	14.3022	-10.731	22.1214	17.7318	9.12833	11.2395	4.802	0.721553	-0.829131	7.09786	18.7435																															-45.3112	1.79573	3.07324	-24.7342	-3.92025
control subject 9	-306.037	-52.8393	37.8028	19.1068	-7.07259	34.4196	18.1158	9.81816	12.003	12.3089	-1.27708	-1.70746	6.55072	24.0934									Average control features from adults at National Hospital for Paraplegics, Toledo, Spain																						-39.7989	8.71585	7.31974	-19.9296	-0.261884
control subject 10	-295.92	-60.3138	35.7434	41.1118	-16.1028	13.2672	12.5352	16.0954	14.261	8.93145	3.77364	-7.96508	9.45918	19.4135									avg f1	avg f2	avg f3	avg f4	avg f5	avg f6	avg f7	avg f8	avg f9	avg f10	avg f11	avg f12	avg f13	avg f14									-29.6814	1.24134	5.26031	2.07548	-9.29209
control subject 11	-323.956	-31.2778	37.2634	16.1515	-6.22326	32.2305	3.71869	5.10323	30.8488	4.16328	-14.002	4.07052	0.347008	9.31613									-266.238	-61.5551	30.4831	39.0364	-6.81071	18.7485	10.4374	5.96859	23.9973	10.9889	3.0347	2.57933	1.49374	8.58639									-57.7179	30.2773	6.7803	-22.8849	0.587445
control subject 12	-312.724	-50.2997	40.4718	42.0282	-18.496	26.1771	-16.5027	14.6383	30.9083	5.90968	0.262161	-3.12808	2.55751	4.28307																															-46.4858	11.2555	9.98873	2.99188	-11.6853
control subject 13	-318.652	-43.4538	31.2585	36.2544	-14.4371	29.7912	-18.1514	16.2163	28.3182	-6.188	0.49193	-5.05525	0.816533	6.68011																															-52.4134	18.1014	0.775416	-2.78193	-7.62638
control subject 14	-322.026	-43.0869	51.0743	38.0584	-11.6535	19.6608	-7.19933	19.1893	32.7289	16.3427	-10.743	1.98021	5.65699	12.7391																															-55.7872	18.4683	20.5913	-0.977946	-4.84277
control subject 15	-322.406	-32.0749	22.9116	32.9155	-14.7105	37.3964	-13.2095	7.71326	24.2525	0.054481	4.06525	-3.13324	6.30135	7.50491																															-56.1678	29.4802	-7.57152	-6.12086	-7.89976
control subject 16	-285.202	-62.525	58.4408	18.6935	7.23521	36.8758	-1.12712	-1.60557	9.35141	22.0796	7.19723	14.1866	4.28211	13.242																															-18.9633	-0.969809	27.9577	-20.3428	14.0459
control subject 17	-274.533	-67.4727	34.6791	3.69014	3.438	31.8141	5.95383	-4.0583	9.83956	17.0763	0.00563838	7.71638	0.952416	6.79484																															-8.29497	-5.9176	4.196	-35.3462	10.2487
control subject 18	-281.001	-56.2036	69.7098	35.4413	-6.45595	40.759	5.40553	10.9544	11.629	16.7191	15.54	8.42403	12.9177	17.8916																															-14.7621	5.35154	39.2267	-3.59504	0.354754
control subject 19	-284.456	-65.7059	49.7389	14.3409	-6.25301	35.1563	4.87358	1.13815	13.9272	21.1577	2.36081	8.11408	4.93848	9.89655																															-18.2178	-4.15078	19.2558	-24.6955	0.557698
control subject 20	-287.011	-62.5023	48.0973	16.7402	-4.44732	36.3668	10.8537	5.81638	12.5455	24.4838	7.50907	7.21858	2.4247	15.8541																															-20.773	-0.947106	17.6143	-22.2962	2.36339
control subject 21	-282.213	-47.7384	25.2302	9.67048	15.0171	22.8399	-7.40552	3.51321	31.69	6.99874	-5.95073	7.61377	-4.35096	13.1389																															-15.9742	13.8167	-5.25283	-29.3659	21.8278
control subject 22	-274.751	-50.3115	49.3202	37.0582	-1.88725	17.4795	-1.74825	9.84038	18.8519	15.7356	0.393653	5.36083	2.57851	12.007																															-8.51282	11.2436	18.8371	-1.97817	4.92345
control subject 23	-290.74	-48.1757	13.828	4.62785	18.2162	18.8493	-1.42608	21.7765	31.9127	18.4857	-3.13545	26.5588	-0.289976	10.7985																															-24.5018	13.3794	-16.655	-34.4085	25.0269
control subject 24	-277.289	-50.8771	33.1352	43.8796	-4.05079	42.5684	29.7494	21.244	21.2823	17.5961	14.4766	6.35621	14.9425	27.0943																															-11.0505	10.6781	2.65215	4.8432	2.75992
control subject 25	-253.938	-57.9497	56.7595	49.2879	-12.421	36.866	24.0833	26.4357	15.6445	21.2309	19.975	1.63332	19.4125	24.2934																															12.3006	3.60549	26.2765	10.2515	-5.61034
control subject 26	-224.919	-79.129	32.7368	18.7091	-25.7164	38.3991	33.0838	-11.6784	11.2844	-11.5074	6.65178	-4.1869	19.0752	6.51796																															41.3192	-17.5738	2.25377	-20.3273	-18.9057
control subject 27	-224.441	-80.2201	25.8331	20.5586	-23.0115	34.623	30.5566	-8.32908	19.0432	-10.1841	7.18943	-3.46516	14.5332	9.20429																															41.7972	-18.6649	-4.64995	-18.4777	-16.2008
control subject 28	-236.314	-77.5226	8.17419	1.54586	-9.8248	43.1653	18.0676	-16.7865	23.3715	-7.73235	9.91872	1.09491	17.2973	12.0629																															29.9248	-15.9675	-22.3089	-37.4905	-3.01409
control subject 29	-223.71	-84.7262	26.5174	22.798	-26.4759	35.5439	28.7185	-1.18343	17.6104	-7.29611	10.0357	-5.16952	12.8894	7.90894																															42.5289	-23.171	-3.96567	-16.2384	-19.6652
control subject 30	-276.403	-42.1105	60.2374	67.4905	-22.4353	17.5045	-21.1943	34.7113	25.7103	26.5928	17.6452	1.85808	6.14509	6.40092																															-10.165	19.4447	29.7543	28.4542	-15.6246
control subject 31	-292.779	-41.8795	41.0438	59.1865	-17.2215	11.7938	-18.6965	31.5662	28.9118	18.7235	15.3718	5.18511	7.97228	8.14987																															-26.5409	19.6757	10.5607	20.1502	-10.4108
control subject 32	-291.247	-58.2436	41.9545	54.2227	-21.0083	15.9039	-14.3664	23.4264	20.6409	24.0239	6.48889	1.58911	-2.25093	12.9832																															-25.0088	3.31158	11.4714	15.1864	-14.1976
control subject 33	-281.256	-42.0955	50.6272	55.9896	-29.3966	16.059	-15.5803	30.8471	30.5723	17.2181	15.4705	6.59017	5.0472	11.125																															-15.0179	19.4596	20.1441	16.9533	-22.5859
control subject 34	-272.578	-41.306	35.4389	52.6221	-19.9918	20.4981	-15.0999	22.9248	27.6563	19.3992	19.8828	0.960774	6.19222	7.98399																															-6.33989	20.2491	4.95585	13.5857	-13.1811
control subject 35	-242.331	-60.0425	64.8354	14.0044	-23.4892	28.8295	13.628	-2.26426	8.72881	20.7731	4.62904	7.34045	4.98145	16.3892																															23.9075	1.51262	34.3523	-25.0319	-16.6785
control subject 36	-238.461	-65.4074	28.5866	-12.3772	-17.3533	35.2161	19.0334	-0.777798	28.0321	18.5919	-1.7822	10.7437	1.46719	9.27105																															27.7771	-3.85221	-1.89643	-51.4135	-10.5426
control subject 37	-238.004	-68.1918	38.5061	3.27046	-21.1823	38.3483	25.4402	-1.84305	30.7594	20.2885	-3.50891	6.95894	2.33669	13.1146																															28.2345	-6.63668	8.02298	-35.7659	-14.3715
control subject 38	-244.721	-71.4554	33.8974	-10.059	-12.3545	41.8109	19.4016	-0.685666	39.331	15.6242	-0.682767	9.83951	-1.92986	10.3713																															21.5171	-9.90022	3.41435	-49.0953	-5.54382
control subject 39	-260.505	-72.0784	26.7798	46.2103	-3.36859	18.7368	-15.8989	10.1199	35.9286	1.33958	-2.65687	2.94554	3.51658	7.24851																															5.73343	-10.5232	-3.70323	7.1739	3.44211
control subject 40	-257.206	-74.3465	28.5876	53.1665	-8.29875	11.0749	-14.5298	8.28023	36.069	6.94655	-1.62322	4.44221	1.42583	11.6534																															9.032	-12.7913	-1.89551	14.1301	-1.48804
control subject 41	-254.24	-69.9609	34.5088	62.6358	-6.54306	13.3664	-9.69265	13.1625	42.5155	4.76882	7.34582	1.87052	2.74902	11.8486																															11.998	-8.40572	4.02577	23.5994	0.267648
control subject 42	-256.074	-75.9292	23.5873	56.6016	-6.01713	11.4375	-8.19265	8.31457	38.893	2.28773	1.62668	2.09048	4.60804	11.1504																															10.164	-14.3741	-6.89578	17.5652	0.793581
control subject 43	-259.514	-72.9244	19.7436	60.1279	-5.68851	10.3249	-12.7203	15.3629	38.5374	8.99299	3.7574	0.837969	3.47237	9.48443																															6.7244	-11.3693	-10.7394	21.0915	1.1222
control subject 44	-288.718	-62.0187	51.0498	14.6788	8.67651	28.0215	-25.1437	10.1271	37.9307	18.5858	4.01508	11.6901	1.02817	-0.889898																															-22.4796	-0.463582	20.5667	-24.3575	15.4872
control subject 45	-290.664	-66.6702	60.8545	20.2808	16.0435	32.9453	-17.882	12.0577	36.5379	18.1653	2.73399	14.1735	4.24428	0.515249																															-24.4259	-5.11503	30.3715	-18.7555	22.8542
control subject 46	-294.099	-62.6238	64.456	34.7069	14.5336	26.4295	-20.9639	16.4233	36.2022	20.8398	7.92334	10.6229	2.61194	-0.225809																															-27.8609	-1.06868	33.973	-4.32945	21.3443
control subject 47	-280.063	-63.0357	61.1108	30.342	10.7161	36.319	-21.0309	12.6485	38.2902	23.4749	7.09015	9.17919	1.30079	-3.15832																															-13.8242	-1.48059	30.6277	-8.6944	17.5268
control subject 48	-296.116	-66.1745	65.4907	25.3019	17.7768	34.835	-17.7195	16.9228	35.7829	20.9413	5.95946	8.2405	2.18426	2.53089																															-29.8777	-4.61939	35.0077	-13.7345	24.5875
control subject 49	-245.316	-75.6286	21.2275	29.1826	6.85719	20.512	4.031	7.27768	18.1332	5.1692	-2.07932	5.27454	-1.39991	7.90819																															20.9229	-14.0735	-9.25561	-9.85377	13.6679
control subject 50	-215.832	-79.9372	14.5209	24.9251	-22.878	13.7933	21.578	6.93129	14.0672	8.16222	7.80938	-0.107852	-0.882244	6.00481																															50.4064	-18.382	-15.9621	-14.1112	-16.0673
control subject 51	-232.716	-71.3814	28.9598	32.9995	-3.42808	26.0682	0.216302	13.6789	19.19	6.27325	5.26668	3.6654	5.87441	6.09877																															33.5225	-9.82626	-1.52331	-6.03682	3.38263
control subject 52	-232.039	-78.7343	17.1369	24.8419	-4.89336	24.9258	11.1043	4.59752	13.0237	7.30563	5.22724	4.28969	3.17985	11.3196																															34.1996	-17.1791	-13.3462	-14.1944	1.91734
control subject 53	-228.426	-75.1824	24.8068	28.1176	-1.44427	25.6094	7.97983	8.87492	17.6523	7.31137	3.22015	1.99101	1.27448	8.61328																															37.8125	-13.6272	-5.67626	-10.9188	5.36643
control subject 54	-308.1	-60.3453	22.9392	70.3653	-0.746895	7.00256	17.5487	9.45655	20.2282	16.8253	12.7989	-2.11828	5.15016	16.7428																															-41.8613	1.2098	-7.54386	31.329	6.06381
control subject 55	-311.797	-61.6821	39.9606	61.9337	0.266988	3.40426	25.501	10.6326	17.028	24.2529	9.61789	-4.13738	0.736866	17.1109																															-45.5588	-0.126961	9.47754	22.8973	7.07769
control subject 56	-307.809	-57.1953	26.1139	67.0644	-4.03017	5.49319	31.6681	6.31289	15.6902	18.6829	12.405	-5.05585	4.12983	17.9905																															-41.5701	4.35989	-4.36914	28.028	2.78053
control subject 57	-302.637	-50.6746	45.5635	77.7339	-4.4951	7.32031	29.8217	16.8814	20.0931	24.3549	17.6491	-2.83143	6.35301	18.6528																															-36.3986	10.8805	15.0804	38.6975	2.31561
control subject 58	-305.945	-52.1963	31.4912	80.9226	-0.143162	6.34197	7.69063	18.0117	28.1546	24.3572	15.9809	-2.39078	5.37084	18.7974																															-39.7068	9.35883	1.00813	41.8863	6.66754
control subject 59	-240.812	-104.247	-5.34897	43.6021	0.123728	0.253121	1.91182	14.9081	42.7319	11.5963	-5.96356	1.5124	-10.1295	2.62538																															25.4261	-42.6919	-35.832	4.56572	6.93443
control subject 60	-250.775	-92.6582	-3.87363	53.3283	3.86036	2.91673	9.51144	15.7886	51.6963	17.2383	-0.0425524	-0.400019	-13.3727	6.89598																															15.4637	-31.1031	-34.3567	14.2919	10.6711
control subject 61	-244.657	-97.4889	-6.54018	43.259	10.4638	4.5059	7.09506	9.06871	47.8794	8.81989	-8.62971	2.5167	-10.456	4.58735																															21.581	-35.9338	-37.0233	4.22268	17.2745
control subject 62	-238.534	-96.542	-7.15226	52.8201	3.83189	7.57695	-0.498189	12.6604	52.5408	10.3628	-8.39618	4.73127	-9.1108	6.14812																															27.7042	-34.9868	-37.6353	13.7837	10.6426
control subject 63	-246.923	-98.6573	-12.3306	50.332	5.97317	4.17549	11.6384	7.84302	44.7442	12.1854	-5.07617	3.24128	-5.28396	6.25726																															19.3157	-37.1022	-42.8137	11.2956	12.7839
control subject 64	-257.649	-74.4168	17.2003	67.952	-1.41797	16.7401	15.9428	20.2954	34.2182	32.8593	12.9631	8.88763	-3.92007	12.7227																															8.5895	-12.8616	-13.2828	28.9157	5.39274
control subject 65	-269.809	-55.6402	51.2906	43.9263	1.4263	24.2381	19.0658	10.3797	27.7445	35.9382	-2.23025	7.75175	-6.51456	3.84633																															-3.5709	5.91491	20.8076	4.88993	8.237
control subject 66	-263.012	-66.1753	31.6109	27.9629	11.8278	20.7986	19.5026	7.35018	31.6953	29.0189	-11.5096	8.87653	-2.04513	8.64677																															3.2266	-4.62017	1.12778	-11.0735	18.6385
control subject 67	-270.472	-55.5455	34.3918	30.2961	18.0029	28.7088	17.5165	2.29809	30.0955	29.7232	-3.13311	4.94966	-1.9811	8.57833																															-4.23309	6.00964	3.90874	-8.74029	24.8136
control subject 68	-275.949	-64.1731	44.2417	47.037	9.61526	20.037	21.277	6.97266	32.8057	29.7652	-1.83244	2.14601	-5.14328	7.12922																															-9.71097	-2.6179	13.7586	8.00066	16.426
control subject 69	-269.482	-66.9379	37.9426	30.5404	1.19292	20.7261	14.8466	8.6516	30.0042	28.4866	-3.27799	4.27935	-7.85547	5.71505																															-3.24354	-5.38275	7.45954	-8.49593	8.00363
control subject 70	-300.831	-46.7429	14.2375	32.9533	9.40665	22.0599	5.52228	8.26757	21.1202	11.3791	-4.5085	5.02454	-0.970333	7.85481																															-34.5925	14.8123	-16.2456	-6.08305	16.2174
control subject 71	-293.964	-52.3667	27.0176	33.8937	0.065081	26.2866	12.6404	14.2543	14.1557	12.6144	0.535838	5.45251	0.30437	7.64654																															-27.7259	9.18848	-3.46545	-5.1427	6.87579
control subject 72	-291.034	-48.4183	20.1271	26.073	4.82455	15.6058	0.0711711	3.68563	22.5823	11.7769	-5.22597	8.75973	1.13098	5.44978																															-24.7957	13.1368	-10.356	-12.9633	11.6353
control subject 73	-282.767	-66.2791	23.5651	18.2522	-6.8049	22.8231	8.62099	14.672	13.5158	20.6983	-7.5468	6.93343	2.12417	11.3667																															-16.5283	-4.72399	-6.91796	-20.7842	0.0058018
control subject 74	-282.813	-55.8639	20.6966	20.5125	-0.594462	11.3636	2.11916	6.97708	19.5775	15.0266	-7.06584	9.44643	1.07782	6.59616																															-16.575	5.69127	-9.78647	-18.5239	6.21624
control subject 75	-237.155	-55.5298	60.4859	57.5295	-17.9758	1.58951	-1.82912	6.40949	34.3023	20.7494	6.2215	7.78167	-0.241248	6.0691																															29.0833	6.02534	30.0028	18.4931	-11.1651
control subject 76	-246.647	-65.2395	45.7262	40.7732	-11.9497	-0.251168	0.118429	-3.32608	23.9385	13.2863	-2.39945	14.1505	-1.26105	6.05711																															19.5918	-3.68431	15.2431	1.73686	-5.13903
control subject 77	-243.213	-64.5351	44.904	46.226	-19.919	-3.84247	0.145621	0.182242	31.7425	12.8781	-1.59458	14.2129	-0.736206	6.69205																															23.0258	-2.97994	14.4209	7.18965	-13.1083
control subject 78	-238.975	-67.385	39.9821	36.0999	-22.4485	-0.482511	1.30724	-2.10131	28.89	18.5636	1.23614	12.3282	2.16353	3.90602																															27.2637	-5.82988	9.49898	-2.93651	-15.6378
control subject 79	-273.032	-55.3297	56.2615	62.9096	-19.0254	5.07186	-6.47462	10.9598	23.1264	-4.09387	5.80621	-0.286442	10.6628	11.216																															-6.7937	6.22543	25.7784	23.8732	-12.2147
control subject 80	-271.036	-49.8272	26.9144	51.0389	-30.3299	17.1785	-11.5385	7.58532	9.78787	-1.47028	8.37639	-1.5886	8.32527	4.28578																															-4.79733	11.728	-3.56868	12.0025	-23.5192
control subject 81	-276.579	-86.8895	15.9336	49.9332	7.06393	11.2482	6.79917	23.9978	24.5209	24.8032	11.5771	4.49635	-13.8631	6.47398																															-10.341	-25.3344	-14.5495	10.8969	13.8746
control subject 82	-271.852	-74.4857	9.35343	49.6631	3.29711	12.3726	12.0348	17.8876	19.0883	20.88	14.6	4.56972	-5.98335	7.19249																															-5.61355	-12.9306	-21.1296	10.6268	10.1078
control subject 83	-278.76	-80.9749	12.6801	51.3271	6.27268	9.74224	5.23694	22.7548	26.0977	20.4785	7.21955	5.41002	-13.3945	5.11561																															-12.5216	-19.4198	-17.803	12.2907	13.0834
control subject 84	-281.244	-72.9576	4.76122	41.8659	-1.54847	7.89559	5.73016	19.3703	16.4615	25.0072	11.2901	5.29005	-9.08753	7.37746																															-15.0052	-11.4025	-25.7219	2.82958	5.26223
control subject 85	-285.879	-82.6869	21.1693	47.2376	4.98465	15.4467	8.89504	21.8075	22.5637	25.0337	10.5587	5.03389	-6.64388	10.6431																															-19.6407	-21.1318	-9.31374	8.20126	11.7954
control subject 86	-245.502	-87.3573	23.0512	19.4841	-15.3335	39.9536	18.5632	3.62479	11.3707	12.5071	9.29677	2.56144	6.86057	18.2029																															20.7368	-25.8021	-7.43186	-19.5522	-8.52284
control subject 87	-243.843	-82.3872	19.4884	14.0068	-13.1915	36.6048	17.0021	-1.93469	4.35057	15.2529	8.19457	1.98246	5.429	15.2674																															22.3954	-20.832	-10.9946	-25.0296	-6.38075
control subject 88	-257.396	-76.8988	23.6822	15.4891	-11.0026	37.2431	20.0313	-1.14421	3.09271	16.422	8.95051	0.682787	3.86901	22.2361																															8.84285	-15.3436	-6.8009	-23.5473	-4.1919
control subject 89	-247.857	-81.8109	37.8891	9.56835	-15.5218	39.4032	18.7077	-0.593657	4.42891	16.664	9.48565	3.24529	5.36843	16.7944																															18.3816	-20.2557	7.40607	-29.468	-8.71109
control subject 90	-253.843	-70.0852	40.6304	23.788	-25.3243	30.5834	18.3542	-3.4536	0.929309	8.98663	14.3484	2.57248	5.69906	15.0607																															12.3951	-8.53006	10.1473	-15.2484	-18.5136
control subject 91	-234.668	-96.668	25.9705	45.2277	-23.4649	-13.7831	12.729	6.81846	39.3144	24.7618	-15.4621	5.96114	-8.81853	7.05991																															31.5703	-35.1128	-4.51255	6.19129	-16.6542
control subject 92	-220.985	-96.6287	39.3688	65.9605	-28.0517	-12.675	14.9709	12.2366	40.6441	28.5556	-5.75498	8.60867	-7.47624	9.98561																															45.2538	-35.0736	8.88571	26.9242	-21.2409
control subject 93	-248.007	-102.025	13.1379	49.149	-1.93177	-15.4147	21.1384	9.75182	40.8284	33.2401	-12.3709	8.79012	-10.4531	17.2997																															18.231	-40.4695	-17.3451	10.1126	4.87893
control subject 94	-232.36	-105.001	29.5652	57.9643	-16.1736	-19.9855	21.9238	10.1368	38.552	29.6699	-5.41723	7.68567	-10.3928	14.6619																															33.8788	-43.4462	-0.917899	18.928	-9.36293
control subject 95	-261.382	-45.5236	40.2845	-11.3335	3.32867	42.728	-12.267	-15.5857	13.4131	-11.4083	-8.84342	6.18689	7.57839	-5.88786																															4.85616	16.0315	9.80141	-50.3699	10.1394
control subject 96	-265.945	-51.6628	26.6087	-11.962	27.4775	32.8003	-15.453	-9.00404	20.2663	-4.46779	-14.2705	1.71743	3.53753	-9.17607																															0.29323	9.89231	-3.87436	-50.9983	34.2882
control subject 97	-267.543	-66.3058	37.6483	-12.2884	19.1213	36.0607	-10.2458	-5.13983	17.3873	-5.54067	-13.8358	0.176767	3.57701	-9.84402																															-1.30431	-4.7507	7.16521	-51.3247	25.932
control subject 98	-260.941	-61.0733	31.8328	-6.47698	20.0414	32.4839	-6.3779	-6.86785	19.3861	1.49434	-9.29013	2.70474	-3.77439	-7.04054																															5.29751	0.481799	1.34973	-45.5133	26.8521
control subject 99	-260.23	-53.712	34.817	-2.08108	17.3972	36.4049	-9.85456	-9.59101	22.1994	-3.42955	-4.88807	4.14108	-2.74594	-8.52382																															6.00851	7.84311	4.33394	-41.1174	24.2079
control subject 100	-298.465	-40.0542	37.0795	8.44665	-0.0694159	38.8047	6.9596	-0.0514474	21.3217	-2.94143	-7.74237	-13.8829	0.678199	7.01093																															-32.227	21.5009	6.59643	-30.5897	6.74129
control subject 101	-293.785	-39.2728	48.9945	17.6709	-2.75352	45.2207	10.5307	-3.23335	19.9675	0.866849	-4.36747	-11.0797	4.40448	6.90855																															-27.5467	22.2823	18.5114	-21.3654	4.05719
control subject 102	-291.877	-40.0683	55.285	16.2217	-8.05153	48.2013	16.4562	-1.66353	17.5278	1.88085	-2.76762	-11.1776	5.68636	9.67482																															-25.6381	21.4869	24.802	-22.8146	-1.24082
control subject 103	-282.925	-44.6359	63.1835	26.5179	-8.13869	38.0937	8.62857	5.75354	23.9581	4.1967	-4.34842	-9.63687	6.15857	7.48227																															-16.6866	16.9193	32.7004	-12.5185	-1.32799
control subject 104	-282.75	-35.4014	71.2349	38.0833	-12.4423	45.5156	10.931	3.68544	20.0551	4.65349	4.18423	-6.46225	6.88268	8.91528																															-16.5119	26.1538	40.7519	-0.953019	-5.63163
control subject 105	-288.248	-44.4193	1.25892	37.2163	1.49316	10.1922	9.69394	10.7252	18.0797	12.1887	-3.29553	8.88442	-1.98159	1.35038																															-22.0098	17.1358	-29.2241	-1.82005	8.30387
control subject 106	-297.405	-44.6089	-5.7039	35.9502	13.2382	8.20422	18.6883	10.6246	18.6314	7.99677	-5.14027	10.7297	-5.89649	5.67494																															-31.1664	16.9462	-36.187	-3.0862	20.0489
control subject 107	-295.123	-41.9473	0.940637	47.4461	2.93696	12.933	20.2377	10.2476	13.7315	6.88879	0.647307	4.05277	0.967999	3.08622																															-28.8841	19.6078	-29.5424	8.40976	9.74767
control subject 108	-283.371	-47.4449	1.89884	39.0323	-2.76135	8.80147	16.8149	12.0738	15.6132	7.59219	-3.53322	6.48518	-2.08862	1.75334																															-17.1329	14.1102	-28.5842	-0.00410434	4.04936
control subject 109	-282.566	-32.6952	16.81	62.9822	-12.3026	11.5165	13.6366	15.8992	17.5894	1.56841	7.36974	5.07829	3.2896	1.32605																															-16.3279	28.8599	-13.673	23.9458	-5.49189
control subject 110	-261.92	-40.8005	53.4819	55.0492	-10.6958	3.28013	22.3688	5.45285	41.908	19.9985	-3.74939	4.19531	-2.47665	8.27718																															4.31884	20.7546	22.9988	16.0128	-3.88514
control subject 111	-249.432	-47.7543	46.7151	51.9684	-5.90952	-0.298059	9.7821	-5.39618	37.6045	7.94687	-11.6478	2.36962	-7.14836	0.654848																															16.8069	13.8009	16.232	12.932	0.901186
control subject 112	-261.75	-49.336	34.9482	36.1403	-3.79316	-9.69773	12.3167	-8.68778	35.7249	9.12799	-23.5079	6.90755	-9.12027	2.08566																															4.48807	12.2191	4.46516	-2.89611	3.01755
control subject 113	-248.946	-33.2578	38.725	40.9555	-14.9703	-6.94534	-7.81894	-5.75336	28.8668	3.64954	-16.3042	0.885482	-2.16811	-4.34147																															17.2929	28.2974	8.24189	1.91917	-8.15956
control subject 114	-244.965	-43.1442	39.3199	51.7018	-14.2113	-8.60938	5.49788	-4.31185	36.3173	14.3921	-11.6788	5.51366	-5.53447	-0.518433																															21.2734	18.4109	8.83681	12.6654	-7.40063
control subject 115	-234.237	-80.3907	4.22106	57.9499	-3.80369	-4.75743	13.6998	4.0721	20.8695	3.54782	5.52864	6.69857	-6.42821	0.161473																															32.0017	-18.8355	-26.262	18.9136	3.00702
control subject 116	-230.667	-81.5635	-7.04476	40.3963	-6.92047	-8.10902	17.1088	0.0624338	15.5695	6.39833	-3.13523	9.33361	-3.65665	-3.34865																															35.5713	-20.0084	-37.5278	1.3599	-0.109766
control subject 117	-230.569	-83.5464	-4.11146	26.405	-3.35912	-1.32895	14.7549	1.44392	17.6637	10.3655	-1.87666	8.672	-6.3344	-1.85574																															35.6697	-21.9913	-34.5945	-12.6314	3.45159
control subject 118	-229.968	-75.7269	6.53285	52.5997	-16.3872	-5.80862	19.6659	6.02569	14.6202	11.2402	8.10515	8.69984	-4.53386	-0.745193																															36.2709	-14.1718	-23.9502	13.5633	-9.57649
control subject 119	-242.298	-70.6566	-9.25825	52.7914	-4.11397	-8.97434	16.5884	-0.107151	14.6351	5.16497	2.67939	6.65031	-5.83084	-0.0171311																															23.9405	-9.10148	-39.7413	13.755	2.69673
control subject 120	-211.683	-83.4576	43.9137	38.5254	8.14365	16.1138	25.5148	-6.63573	33.1725	0.527178	10.7193	6.46976	-1.05663	2.5795																															54.5554	-21.9025	13.4306	-0.511003	14.9544
control subject 121	-210.425	-87.3767	59.6393	45.4091	0.133258	10.0608	23.2681	2.15948	29.8148	15.2819	11.2298	4.82617	2.7043	1.94827																															55.8135	-25.8216	29.1562	6.37271	6.94397
control subject 122	-209.103	-83.8269	57.1645	48.8902	-1.09375	12.9713	26.8097	-1.97755	34.6662	9.49781	15.0312	8.26263	-2.21944	5.05835																															57.1356	-22.2717	26.6814	9.85388	5.71696
control subject 123	-212.591	-87.8509	49.3033	33.5901	4.73481	20.1154	22.865	-2.1483	34.448	7.0478	9.81999	7.90604	-0.0104645	1.99651																															53.6473	-26.2958	18.8202	-5.44621	11.5455
control subject 124	-235.398	-98.4551	52.6743	9.63557	-25.4556	7.51807	35.3497	-7.71931	18.143	13.6889	-16.1127	2.2068	7.56089	12.6565																															30.8403	-36.9	22.1913	-29.4008	-18.6448
control subject 125	-233.658	-96.9255	22.8097	12.4537	-16.1005	11.6556	29.076	-3.5017	18.6356	19.97	-6.93619	-0.923536	5.48284	17.708																															32.5803	-35.3703	-7.67341	-26.5827	-9.2898
control subject 126	-232.551	-98.2158	26.6542	21.845	-10.5606	14.9653	29.1694	0.423477	19.7857	28.2847	-9.38006	3.91109	5.9733	18.926																															33.687	-36.6606	-3.82889	-17.1914	-3.74986
control subject 127	-227.927	-106.591	43.2708	18.3965	-25.543	11.8206	30.5609	2.39994	23.7154	17.2467	-9.50363	-1.63773	9.18461	13.5601																															38.3114	-45.036	12.7877	-20.6399	-18.7323
control subject 128	-235.413	-92.8959	45.4097	26.9687	-27.969	5.90942	35.399	-1.01136	15.6646	24.2538	-7.01449	-2.41999	6.72897	16.8611																															30.8255	-31.3408	14.9267	-12.0677	-21.1583
control subject 129	-333.044	-29.7702	38.6855	76.1199	-13.6288	3.04934	39.6803	13.7143	13.4148	33.1902	3.3261	0.337793	0.740746	22.1954																															-66.8054	31.7849	8.20243	37.0836	-6.81805
control subject 130	-324.496	-26.6032	30.2083	67.0198	-15.8375	-2.52137	38.9921	3.94828	18.0823	23.7035	1.5442	0.357394	-4.25956	19.8773																															-58.258	34.9519	-0.274807	27.9834	-9.02683
control subject 131	-329.312	-29.0394	35.3653	74.0924	-8.64037	5.30542	40.9889	12.1841	19.1927	35.1034	2.374	-1.12045	-1.74043	23.4431																															-63.0732	32.5158	4.88223	35.056	-1.82966
control subject 132	-316.535	-23.4329	33.7065	77.8628	-12.6751	2.15834	46.1565	16.0092	23.9518	29.5937	10.9634	-1.83191	0.339278	22.9806																															-50.297	38.1222	3.22341	38.8265	-5.86439
control subject 133	-233.176	-66.8225	7.76512	41.6167	-8.1015	37.0049	23.9974	6.69937	27.5895	0.418276	12.0763	-0.814608	1.45272	3.80373																															33.0624	-5.26739	-22.718	2.58037	-1.29079
control subject 134	-224.822	-73.1459	-1.72957	40.1335	-10.4197	31.362	26.796	7.41238	25.2197	5.84637	11.771	1.43456	-3.33471	5.0722																															41.4162	-11.5907	-32.2126	1.09717	-3.60896
control subject 135	-241.488	-59.2869	2.31931	45.3361	-8.8617	36.1667	22.7077	8.50823	27.7162	-1.44189	16.8511	-0.671568	-0.622732	4.39257																															24.75	2.26822	-28.1638	6.29969	-2.05099
control subject 136	-236.712	-66.2455	7.03469	47.1115	-7.76136	33.9119	18.7598	12.3423	25.2735	-2.39856	16.8222	-2.66749	1.93041	7.23025																															29.5266	-4.69033	-23.4484	8.07513	-0.950654
control subject 137	-239.279	-52.6688	-4.47789	46.4174	-7.57898	36.9699	22.3581	13.6191	25.7307	3.0478	16.7021	-2.13007	-0.765857	5.82562																															26.9598	8.88636	-34.961	7.38101	-0.768273
control subject 138	-270.061	-64.8969	10.4446	32.4579	-9.93104	18.8429	24.1575	10.7263	36.5975	5.34031	0.0488172	-2.49937	-5.60398	8.35274																															-3.82239	-3.3417	-20.0385	-6.57847	-3.12033
control subject 139	-270.061	-67.2726	29.1337	42.334	-19.1037	23.7248	31.9663	13.9342	34.0498	18.3586	4.19855	-3.92788	-1.49846	10.8758																															-3.82206	-5.71747	-1.34939	3.29761	-12.293
control subject 140	-268.149	-59.3532	26.795	37.8505	-20.3485	22.1194	31.1031	14.7219	35.005	20.5526	7.68421	-3.23817	-0.730218	15.2831																															-1.91034	2.20191	-3.68805	-1.18587	-13.5378
control subject 141	-253.369	-80.237	15.4005	41.2969	-3.02703	29.8753	20.4083	22.9603	47.0258	19.9541	11.2649	1.25553	-5.97527	12.4119																															12.8694	-18.6818	-15.0826	2.26057	3.78368
control subject 142	-273.233	-30.9868	59.4685	37.3935	-11.0732	33.7937	-7.80855	12.8474	45.2343	2.0461	5.77862	-1.40242	-3.11515	5.39772																															-6.99491	30.5683	28.9854	-1.64288	-4.26249
control subject 143	-255.412	-45.4708	48.0012	32.9948	-25.7021	24.4401	11.7305	9.0858	37.4384	4.98417	1.87794	0.494765	-4.41541	5.44351																															10.8268	16.0844	17.5181	-6.04152	-18.8914
control subject 144	-264.621	-43.3767	48.6559	34.5524	-15.5276	28.719	19.4	14.1629	28.0056	18.7003	-2.13661	-0.801888	-7.39704	8.65267																															1.61765	18.1784	18.1728	-4.48392	-8.71685
control subject 145	-265.639	-42.0017	52.5362	22.2262	-20.3889	28.7966	22.6576	6.21474	32.5854	7.29842	6.36792	-0.486002	-8.37899	8.68117																															0.59896	19.5534	22.0531	-16.8101	-13.5782
control subject 146	-259.415	-52.0045	53.9656	31.1051	-11.1162	25.9848	13.5064	10.9655	32.7589	6.68543	-5.43282	-1.53918	-5.48667	5.52975																															6.82329	9.55061	23.4825	-7.93126	-4.30553
control subject 147	-206.531	-110.423	38.5683	37.1797	6.11789	13.7614	-20.4807	10.6065	34.8238	27.4397	3.80798	0.773737	-9.61193	10.7015																															59.7079	-48.8677	8.08525	-1.85662	12.9286
control subject 148	-200.833	-116.394	32.1818	29.5052	-7.2968	11.6462	-9.2217	4.20051	27.4182	19.225	7.66888	-2.76808	-8.94238	4.39954																															65.4057	-54.8387	1.69872	-9.53118	-0.486093
control subject 149	-197.861	-109.271	40.6252	36.9604	-9.67805	9.65151	-7.94632	5.79536	25.432	23.7587	8.38325	-2.44211	-8.03038	5.43571																															68.3773	-47.7163	10.1421	-2.07597	-2.86734
control subject 150	-209.369	-110.709	30.4183	30.1014	-0.503853	11.7826	-7.22546	4.31522	25.4379	26.8074	7.79085	-6.23492	-10.5481	7.35412																															56.8694	-49.1542	-0.0647541	-8.93499	6.30685
control subject 151	-194.948	-112.388	39.7151	23.4057	-15.7412	5.82575	-9.73382	-0.370129	22.182	24.6685	4.99495	-1.46847	-10.0311	4.58772																															71.2904	-50.8329	9.23207	-15.6306	-8.93054
control subject 152	-278.249	-38.0835	46.7681	22.4283	-4.5407	43.9906	8.39193	-10.5615	-2.92145	-11.5942	-0.43977	-5.73797	13.0668	1.19807																															-12.011	23.4717	16.2851	-16.608	2.27001
control subject 153	-279.349	-31.3042	35.2728	15.9875	-2.07869	46.8639	15.4173	-16.4703	-6.74983	-5.97744	5.2579	-4.86035	8.60553	5.80878																															-13.1102	30.2509	4.78974	-23.0488	4.73202
control subject 154	-286.755	-37.3454	32.5138	17.6509	3.41176	47.7812	13.0917	-14.5296	-3.66032	-4.67365	0.49614	-9.06491	11.6279	5.5123																															-20.5168	24.2097	2.03073	-21.3855	10.2225
control subject 155	-286.798	-31.7225	53.2229	29.9913	-2.5055	46.2253	11.7414	-7.06322	-6.43399	-10.7395	7.18388	-7.78162	12.4059	2.22742																															-20.5596	29.8326	22.7398	-9.04503	4.3052
control subject 156	-276.568	-35.7529	42.119	20.3831	-5.54485	41.3433	9.52285	-14.8075	-4.33585	-11.7803	3.00657	-3.92875	7.73543	4.72414																															-10.3294	25.8023	11.636	-18.6533	1.26586
control subject 157	-244.644	-62.9962	58.1001	10.2443	-4.62664	5.11996	7.0859	-6.86804	13.1866	15.573	-13.5769	9.66986	-2.81544	2.95573																															21.5944	-1.44103	27.617	-28.792	2.18407
control subject 158	-247.975	-62.9695	62.4476	21.8929	-15.604	0.485245	21.3879	-3.97253	13.0977	20.0739	-9.99157	7.6412	-4.69011	5.51719																															18.2636	-1.41438	31.9645	-17.1434	-8.79334
control subject 159	-249.41	-62.454	56.4254	18.1992	-5.55779	12.1543	18.3123	-2.49735	13.4719	25.5236	-6.4355	9.48184	-5.26158	7.08737																															16.828	-0.898892	25.9423	-20.8372	1.25292
control subject 160	-252.817	-70.8168	48.0825	8.48002	-2.36036	8.06676	16.8703	-6.09833	20.8514	19.0188	-10.2832	7.48923	-5.83506	9.64363																															13.4219	-9.26167	17.5994	-30.5563	4.45034
control subject 161	-286.423	-78.1227	43.1407	31.7809	6.10818	25.0009	2.23768	4.73878	17.6496	29.5439	0.00998292	8.20883	1.09815	17.3706																															-20.1848	-16.5676	12.6577	-7.25545	12.9189
control subject 162	-288.096	-71.6818	35.4029	30.4583	4.57406	24.1102	-0.280617	0.0582932	17.6914	19.8405	-0.692699	11.6378	4.32205	14.4698																															-21.858	-10.1266	4.91984	-8.57811	11.3848
control subject 163	-291.291	-74.052	48.0955	35.957	0.0971151	32.7632	2.69683	7.19672	20.7106	26.5924	0.987707	9.63421	2.82845	22.6519																															-25.0526	-12.4968	17.6125	-3.07935	6.90782
control subject 164	-293.455	-79.1456	41.0405	31.8769	7.51393	22.278	4.71193	3.2061	19.9444	29.5527	-0.844794	7.14672	2.37935	19.0728																															-27.2166	-17.5905	10.5574	-7.15949	14.3246
control subject 165	-291.259	-79.1532	45.9631	36.5043	6.56311	22.4794	-0.172883	8.42037	18.1397	31.3903	0.0482014	8.42749	4.34782	21.3076																															-25.0206	-17.5981	15.48	-2.5321	13.3738
control subject 166	-250.012	-44.4079	34.7891	22.6231	2.09786	24.2928	14.2889	-3.36614	32.0596	2.62977	5.19872	8.33762	2.59613	5.5199																															16.226	17.1473	4.30599	-16.4132	8.90857
control subject 167	-251.394	-46.4932	37.5222	30.2704	6.64926	22.5909	11.338	-3.86259	32.4096	4.37275	-0.5932	6.14827	0.809315	6.41468																															14.8443	15.062	7.03913	-8.76596	13.46
control subject 168	-253.891	-46.24	35.5004	23.8652	6.54248	21.9597	11.7434	-3.1728	31.5024	5.56669	-2.57637	6.81008	-0.362505	5.06344																															12.3478	15.3151	5.01732	-15.1711	13.3532
control subject 169	-253.577	-42.1658	35.9556	29.9969	7.04232	27.403	12.9551	-7.0126	29.0985	3.05788	4.96107	7.68489	1.63103	3.94108																															12.6614	19.3894	5.47248	-9.03949	13.853
control subject 170	-248.872	-52.8889	34.2661	25.0238	6.51346	23.1796	15.911	-3.20466	32.9078	3.20658	2.84553	4.65787	0.403795	2.95011																															17.3667	8.66624	3.78303	-14.0126	13.3242
control subject 171	-251.613	-84.0431	1.26045	31.7022	-2.64605	22.7666	20.6859	12.1668	34.9557	19.6446	-2.12737	4.05949	-4.24	7.61691																															14.6256	-22.488	-29.2226	-7.33418	4.16466
control subject 172	-259.573	-77.6724	19.4576	57.239	7.33098	26.2226	25.2889	21.4122	47.3028	25.9164	-1.49754	2.60687	-4.81138	10.7732																															6.66516	-16.1172	-11.0254	18.2026	14.1417
control subject 173	-262.424	-75.82	17.549	55.1134	14.0191	28.1142	29.3429	12.4767	44.1376	21.3717	-2.18773	7.14944	-7.33793	12.2926																															3.81432	-14.2649	-12.9341	16.077	20.8298
control subject 174	-248.969	-75.1412	18.8497	42.1887	-22.9533	27.0418	16.4062	13.7814	38.9644	17.0349	0.352139	6.21481	-4.37307	8.44014																															17.2699	-13.586	-11.6334	3.15235	-16.1426
control subject 175	-252.664	-76.8818	14.7932	53.0999	-12.5959	22.3443	22.4845	15.9441	46.1046	23.026	-0.101446	6.81624	-2.56109	7.01525																															13.5747	-15.3266	-15.6899	14.0635	-5.78515
control subject 176	-301.782	-19.6695	83.6634	29.3228	14.4006	16.2092	14.7607	-1.49033	27.8572	22.1516	-15.0171	7.32822	3.10858	11.3898																															-35.5433	41.8857	53.1803	-9.71359	21.2113
control subject 177	-307.272	-23.9438	98.0855	28.0105	27.6578	26.3792	22.8051	-5.64932	33.3261	33.1174	-13.4385	11.2106	0.0101495	14.9407																															-41.0339	37.6114	67.6024	-11.0258	34.4685
control subject 178	-284.926	-38.4406	88.3336	35.4781	28.5238	19.4861	26.2289	0.710932	43.3812	26.1939	-10.4076	3.51165	-2.35878	10.3598																															-18.6878	23.1146	57.8505	-3.55825	35.3345
control subject 179	-297.224	-13.1352	82.8198	31.6793	4.77822	22.1786	0.782896	-2.80898	23.9206	15.5377	-14.6263	10.3857	2.23798	10.038																															-30.9859	48.42	52.3367	-7.35709	11.5889
control subject 180	-303.875	-37.7217	-0.395635	29.5639	3.82312	13.4393	2.09332	8.06678	9.24723	7.00723	0.909564	1.66417	-6.84039	5.87549																															-37.6366	23.8335	-30.8787	-9.47249	10.6338
control subject 181	-310.906	-38.3141	19.2141	55.4902	0.363484	26.1659	12.0432	18.5208	3.45036	9.75879	17.1447	-3.69727	3.13767	12.3922																															-44.668	23.2411	-11.269	16.4539	7.17419
control subject 182	-315.598	-32.1222	10.9785	42.3805	1.58136	26.462	0.503787	12.5464	9.50557	8.1121	18.3247	-1.23015	-0.000706838	12.8957																															-49.3596	29.4329	-19.5046	3.34415	8.39206
control subject 183	-313.395	-38.9075	16.2562	50.4194	-2.55955	27.6646	12.3804	12.0863	11.618	9.00749	15.7754	-1.85559	-1.88741	10.9304																															-47.1569	22.6476	-14.2269	11.3831	4.25116
control subject 184	-305.318	-50.6745	19.1289	34.7617	-9.61683	24.624	16.4814	15.4454	7.85001	22.4243	13.529	-0.0674865	-0.815757	12.8063																															-39.0793	10.8806	-11.3541	-4.27468	-2.80612
control subject 185	-286.504	-36.5511	-0.156465	52.9309	-1.48492	7.90567	20.5012	-3.30837	19.8849	2.28783	2.39794	-1.41144	-0.0398606	-1.67507																															-20.2652	25.004	-30.6395	13.8945	5.32578
control subject 186	-299.485	-29.4066	3.72594	61.3393	-4.32018	11.0716	26.9161	4.93066	23.7753	10.3409	9.29453	-3.38705	-1.64469	2.97863																															-33.2462	32.1485	-26.7571	22.303	2.49053
control subject 187	-286.695	-45.2327	4.61377	60.1396	-9.1383	13.7437	24.944	6.27978	29.1855	9.934	9.53354	-1.18166	-0.11607	1.07614																															-20.4567	16.3224	-25.8693	21.1033	-2.32759
control subject 188	-299.715	-40.6381	3.33724	54.0941	-3.08346	10.8388	31.6537	2.80972	24.0852	13.6442	9.27937	0.33046	-1.94798	1.70511																															-33.4764	20.9171	-27.1458	15.0578	3.72725
control subject 189	-290.748	-47.1018	9.31445	53.7878	-0.129112	18.6986	28.3603	12.5674	28.2031	13.7015	10.5131	-1.99254	-1.25656	6.0612																															-24.5093	14.4533	-21.1686	14.7514	6.68159
control subject 190	-310.715	-15.4322	15.9944	57.5807	-7.52175	4.34428	17.6398	14.6442	35.8138	-1.30582	-13.6759	-1.40436	-0.829828	5.84759																															-44.4765	46.1229	-14.4887	18.5443	-0.71104
control subject 191	-306.702	-23.0012	12.2863	51.093	-21.8297	3.39591	16.8507	12.242	32.4103	-1.22979	-13.3543	0.0661645	1.26231	5.67446																															-40.464	38.554	-18.1968	12.0566	-15.019
control subject 192	-297.991	-28.6854	-3.94301	32.2917	-16.5693	-2.26673	5.84534	6.52218	23.5693	-8.42501	-22.103	3.89046	-2.16269	-0.601472																															-31.7527	32.8697	-34.4261	-6.74468	-9.75858
control subject 193	-304.754	-27.2766	5.38719	43.4121	-18.9994	-2.96592	10.1822	4.67322	26.095	-6.50104	-23.0579	0.699185	-3.42145	1.88932																															-38.5158	34.2786	-25.0959	4.37577	-12.1887
control subject 194	-296.821	-34.7653	6.91037	36.928	-6.85329	-4.97805	11.1379	3.10484	29.2861	-13.2467	-23.9659	3.72171	-0.268347	1.53521																															-30.583	26.7898	-23.5727	-2.10836	-0.0425787
control subject 195	-262.722	-82.2392	31.7002	13.6583	4.86919	8.72613	1.5939	3.16363	21.4448	15.7658	-12.0416	9.18648	-9.37764	-1.23308																															3.51639	-20.6841	1.21714	-25.3781	11.6799
control subject 196	-258.075	-94.3412	8.2479	17.2039	15.4117	16.3056	18.066	7.2469	25.4908	29.436	3.14187	13.3193	-15.8218	10.8131																															8.16365	-32.786	-22.2352	-21.8325	22.2224
control subject 197	-261.044	-83.55	33.2456	35.5208	6.97119	12.761	10.1212	6.27766	22.0831	20.4425	2.67101	10.758	-8.44245	5.89984																															5.19417	-21.9949	2.76255	-3.51555	13.7819
control subject 198	-262.752	-80.3156	20.3838	29.1575	9.14791	20.3182	10.7201	8.06884	20.2193	20.5481	1.46692	5.45597	-2.11036	8.97447																															3.4869	-18.7604	-10.0993	-9.87886	15.9586
control subject 199	-259.254	-87.7383	34.1789	31.1322	4.57953	19.0989	11.1092	8.16488	23.4171	20.7378	-2.12872	8.78463	-6.60214	9.42773																															6.98468	-26.1831	3.69582	-7.90414	11.3902
control subject 200	-289.741	-44.615	29.2717	50.4725	-19.5351	-3.18391	27.9928	4.37623	9.46158	3.52924	-7.50661	0.41036	-9.92485	3.82907																															-23.5026	16.9401	-1.21137	11.4362	-12.7244
control subject 201	-288.385	-39.6758	18.5405	64.5605	-17.7381	0.552775	28.5014	7.77415	8.93034	6.87555	6.15609	-5.59644	-7.78853	4.60613																															-22.1465	21.8794	-11.9426	25.5241	-10.9274
control subject 202	-296.401	-38.9495	21.4817	44.8326	-12.1662	2.70111	25.1584	1.94764	10.4668	1.61261	-3.95023	5.68791	-10.7016	3.06383																															-30.1629	22.6056	-9.0014	5.79627	-5.35553
control subject 203	-292.589	-42.853	16.8572	56.3463	-13.3561	-7.57739	29.9766	2.98173	7.43502	4.5149	-1.90436	3.26875	-9.12824	3.27607																															-26.3501	18.7022	-13.6259	17.3099	-6.54542
control subject 204	-292.298	-49.4007	15.4584	55.1368	-15.7184	-3.91925	27.8744	2.44896	9.41504	7.46715	-0.625053	5.98429	-7.75408	6.20975																															-26.0595	12.1544	-15.0247	16.1004	-8.90769
control subject 205	-298.317	-24.8334	46.8919	14.5973	-1.08169	23.8012	18.4977	5.32489	18.4596	8.55694	-5.36041	-0.555925	1.2143	0.6426																															-32.0787	36.7217	16.4088	-24.4391	5.72902
control subject 206	-301.6	-38.4185	32.671	13.905	4.04266	14.7308	8.80926	8.14365	23.3461	9.24713	-9.64245	2.61536	-7.09058	4.56362																															-35.3613	23.1367	2.18791	-25.1314	10.8534
control subject 207	-295.799	-37.2467	38.5904	16.3812	0.507302	20.7298	5.54766	3.46054	19.5619	0.999709	-12.0987	-0.322998	-2.24936	-3.24009																															-29.5605	24.3085	8.10735	-22.6551	7.31801
control subject 208	-304.57	-33.2286	38.1984	20.5575	-4.35624	17.0368	10.6458	8.12551	22.3989	9.44533	-7.25335	3.86858	-0.337864	1.08239																															-38.3313	28.3266	7.71531	-18.4789	2.45446
control subject 209	-294.559	-40.4902	19.2335	6.40819	12.4964	17.9985	4.81736	5.87391	25.3738	5.74256	-17.3558	0.799076	-5.26971	-4.00096																															-28.321	21.0649	-11.2496	-32.6282	19.3071
control subject 210	-285.485	-36.2589	13.3037	53.0627	1.86735	34.3845	7.41074	21.1777	15.6781	10.8909	-0.909111	2.89725	5.57409	7.2336																															-19.2461	25.2963	-17.1794	14.0263	8.67805
control subject 211	-283.633	-34.656	26.7616	59.2324	-2.41988	43.9021	17.3839	35.7896	14.878	20.8974	12.1289	3.0325	6.21042	20.2319																															-17.3947	26.8992	-3.72148	20.1961	4.39082
control subject 212	-282.725	-40.7899	13.5775	54.3063	-1.64502	41.943	0.598688	33.3694	22.1042	17.4734	3.93876	3.15912	3.02701	14.4185																															-16.4867	20.7652	-16.9056	15.2699	5.16569
control subject 213	-282.813	-37.6553	19.2648	51.348	-6.09239	41.5241	14.1891	29.4961	13.1093	20.3904	11.1425	1.45345	4.9444	18.3499																															-16.5741	23.8999	-11.2183	12.3117	0.718319
control subject 214	-281.324	-46.1229	16.0067	48.0849	2.33472	43.1308	6.27356	30.3119	20.6966	15.0511	3.56915	0.871208	3.20025	12.1965																															-15.0859	15.4323	-14.4763	9.04849	9.14543
control subject 215	-242.859	-96.3744	27.8726	44.5849	-7.17705	7.85323	7.48691	7.36254	15.6399	19.8774	10.1626	6.25775	4.38711	-1.43272																															23.3799	-34.8193	-2.61049	5.54849	-0.366342
control subject 216	-244.388	-94.9134	18.8788	21.9273	8.63806	18.83	-0.0131718	-1.84966	21.4178	14.5775	0.718046	8.616	0.689659	5.75182																															21.8502	-33.3583	-11.6043	-17.1091	15.4488
control subject 217	-244.966	-94.3577	22.6657	24.2288	2.43571	19.3239	15.8099	-0.586752	25.8334	22.7825	-0.83975	8.08183	2.28788	6.3587																															21.2729	-32.8025	-7.81736	-14.8076	9.24642
control subject 218	-244.738	-95.0972	25.2668	30.9168	-2.40677	12.2217	15.2242	-3.99024	16.5726	22.4077	7.91445	7.13584	0.361842	3.89706																															21.5002	-33.542	-5.21625	-8.11955	4.40393
control subject 219	-231.031	-98.9468	12.8312	22.9948	-7.38816	12.9208	15.1844	-6.00172	18.3642	18.3563	6.72416	7.02049	1.76097	2.8778																															35.2079	-37.3916	-17.6518	-16.0416	-0.577453
control subject 220	-269.493	-59.5772	59.2828	29.2414	-23.0233	20.7341	6.9406	2.95912	26.8083	13.2415	-12.6883	-4.25749	-0.326033	9.16116																															-3.25411	1.97794	28.7997	-9.79494	-16.2126
control subject 221	-263.363	-62.323	51.9764	23.2971	-21.3389	17.2334	5.69487	-2.34822	27.1103	4.77971	-15.3525	-1.69869	1.54192	7.21568																															2.87508	-0.767874	21.4933	-15.7393	-14.5282
control subject 222	-265.079	-63.656	50.8026	20.7651	-28.8104	17.2347	8.15421	3.659	25.0391	15.6873	-11.5662	-2.02892	1.05907	9.60562																															1.1598	-2.10081	20.3195	-18.2712	-21.9997
control subject 223	-262.026	-62.7149	69.2925	25.3113	-34.0122	13.1579	-0.42594	1.29363	27.3573	9.63742	-10.6871	-1.20769	1.72901	7.80734																															4.21272	-1.15971	38.8094	-13.725	-27.2015
control subject 224	-262.799	-65.8391	54.3182	18.6105	-28.5139	19.4719	7.98489	3.03895	29.4152	20.3331	-12.349	-1.29063	-0.421018	9.95858																															3.43974	-4.28398	23.8351	-20.4259	-21.7032
control subject 225	-277.91	-50.2448	25.6257	42.7324	-7.85265	14.3798	12.2103	-7.76064	24.0864	12.3737	-1.52183	16.4514	10.7201	3.97255																															-11.6715	11.3104	-4.85739	3.69602	-1.04195
control subject 226	-251.551	-42.2638	16.0621	48.5026	-11.3719	28.8217	3.28138	-5.95458	18.8529	-2.76983	-2.8885	9.08577	15.4594	3.60366																															14.6872	19.2913	-14.421	9.46627	-4.56117
control subject 227	-263.705	-40.7984	15.9873	53.4122	-11.4822	19.0803	17.2045	-5.73306	17.8271	3.05184	-5.90445	11.1994	13.1853	2.45562																															2.53307	20.7568	-14.4957	14.3758	-4.67148
control subject 228	-267.564	-51.3012	13.9061	38.7623	-1.36083	18.7006	11.4322	0.812567	27.4637	6.94662	-1.4836	10.7355	10.1427	9.52413																															-1.32588	10.254	-16.5769	-0.274105	5.44988
control subject 229	-268.8	-55.8315	18.6503	40.9638	-9.23161	16.9047	14.8112	-8.58338	26.0273	9.84625	-8.31179	12.2735	10.1372	14.4142																															-2.56137	5.72369	-11.8328	1.92739	-2.42091
control subject 230	-291.159	-44.6893	57.2844	20.6454	-8.94799	44.5816	-2.30484	21.3358	10.6607	18.4151	4.3883	2.5843	20.9655	27.3102																															-24.9207	16.8658	26.8013	-18.391	-2.13728
control subject 231	-262.146	-65.1075	46.5127	24.7561	-31.0174	31.0449	21.6364	19.318	13.5402	20.0888	6.46832	-6.1366	15.9569	24.6511																															4.09264	-3.55239	16.0297	-14.2803	-24.2067
control subject 232	-254.778	-62.3896	28.0924	15.4859	-22.2694	30.16	19.0932	9.94498	25.6699	12.7228	1.44276	-6.92899	10.5243	16.308																															11.4602	-0.834483	-2.39069	-23.5505	-15.4587
control subject 233	-296.977	-61.8686	35.2825	20.8582	-39.6735	12.2023	33.4832	21.3495	7.26121	19.2028	4.142	-6.6813	20.4201	23.6607																															-30.7381	-0.313455	4.79941	-18.1782	-32.8628
control subject 234	-264.19	-70.5181	30.8431	9.89206	-30.3098	30.9234	26.434	9.09091	14.467	17.0207	5.84102	-1.5276	15.4429	20.1317																															2.04868	-8.96296	0.360065	-29.1443	-23.4991
control subject 235	-296.767	-33.4861	50.1616	42.0165	-11.4232	47.1163	-24.7125	14.7207	35.5799	1.53002	1.42192	4.75758	18.1409	10.3888																															-30.5282	28.069	19.6786	2.98011	-4.61252
control subject 236	-301.191	-38.4662	46.8621	33.6066	-7.44575	39.1337	-10.9347	20.9871	27.1308	19.7377	-0.180135	6.83595	14.4224	14.9373																															-34.9525	23.089	16.379	-5.42972	-0.635042
control subject 237	-307.938	-38.3106	42.7904	31.7522	-12.1305	39.7593	-15.3331	13.7131	20.4401	8.60036	2.05121	6.41405	15.5382	12.3023																															-41.6993	23.2445	12.3074	-7.28421	-5.31982
control subject 238	-286.082	-38.1985	48.9725	42.666	-14.0006	40.1417	-12.8101	19.2499	30.9452	4.30147	10.4239	2.00995	16.4417	11.4092																															-19.8438	23.3567	18.4894	3.6296	-7.18989
control subject 239	-302.758	-38.1471	39.933	30.7333	-10.5354	49.7695	-9.61327	12.4837	26.4083	14.5999	2.58967	13.8446	15.7887	20.0636																															-36.5197	23.4081	9.44989	-8.30302	-3.72473
control subject 240	-290.804	-68.9043	34.9458	11.1199	-0.184055	27.6436	18.8579	3.95126	9.56745	25.5931	-0.762129	10.2536	8.35789	15.9615																															-24.5653	-7.3492	4.46272	-27.9165	6.62665
control subject 241	-277.08	-56.9608	59.0754	35.6202	-11.1813	25.7893	6.39391	9.38899	9.91735	10.0391	14.8958	6.96203	11.2173	12.2964																															-10.8413	4.59439	28.5923	-3.4162	-4.37056
control subject 242	-286.082	-66.9872	50.89	19.6363	-7.179	35.5081	16.3984	2.93443	9.65437	28.8175	2.69335	11.1357	9.55833	13.6753																															-19.8436	-5.43202	20.4069	-19.4	-0.368296
control subject 243	-277.42	-55.4606	68.4885	33.7868	-10.2658	34.361	12.9334	15.2513	10.105	23.2196	14.6124	11.261	12.7552	17.9673																															-11.182	6.09457	38.0054	-5.2496	-3.45509
control subject 244	-266.043	-45.8099	57.7424	35.0415	-12.1084	44.3088	18.9771	13.3847	13.3641	14.2679	18.9169	8.43391	16.3665	16.8769																															0.19568	15.7453	27.2593	-3.99485	-5.29772
control subject 245	-309.456	-50.8824	35.1295	27.0626	4.23229	5.1676	21.6831	6.82054	15.8682	28.0822	-2.97903	5.84689	-0.292062	19.2697																															-43.2178	10.6727	4.64639	-11.9738	11.043
control subject 246	-295.057	-47.8811	46.9654	34.9648	-5.37537	9.71033	26.0561	10.6066	16.8885	29.2286	-2.58608	6.56585	0.484183	18.0376																															-28.8181	13.674	16.4823	-4.07156	1.43534
control subject 247	-302.786	-51.001	38.6794	34.9439	6.4844	8.26695	22.0422	7.81263	17.2557	22.743	0.845913	0.438757	-1.90469	19.4621																															-36.5476	10.5542	8.19631	-4.09242	13.2951
control subject 248	-287.681	-53.6357	50.835	38.8179	-7.63548	12.1595	27.332	15.2883	15.4546	32.0697	0.814695	1.87749	-0.034927	22.7236																															-21.4427	7.91943	20.3519	-0.218442	-0.824778
control subject 249	-288.568	-53.7901	49.7613	38.8236	-8.57999	8.17371	26.6502	9.14253	14.056	26.5305	5.41097	5.02947	0.585647	18.7984																															-22.3292	7.76502	19.2783	-0.212748	-1.76928
control subject 250	-262.927	-66.2729	50.9941	44.9728	-22.9104	43.6844	18.3933	26.0407	29.4341	13.5538	10.6618	-1.0156	16.0859	28.394																															3.31147	-4.71777	20.5111	5.9364	-16.0997
control subject 251	-254.068	-68.0674	51.3509	42.4498	-23.5943	47.4385	15.8574	44.9392	29.0801	37.7492	11.5491	7.15636	14.5427	29.755																															12.1706	-6.51222	20.8678	3.41342	-16.7836
control subject 252	-267.307	-69.3959	39.0487	44.7619	-10.3906	44.7384	30.6908	35.5648	25.2713	30.9374	17.1584	-4.17963	11.3989	24.7895																															-1.06872	-7.84072	8.56561	5.72556	-3.57985
control subject 253	-265.677	-70.1892	40.864	27.3148	-15.4961	37.991	17.5769	24.8949	23.0426	25.9129	5.38972	7.35517	20.7111	24.9065																															0.56156	-8.63402	10.381	-11.7215	-8.68536
control subject 254	-256.479	-83.9052	21.5895	32.6434	-13.312	45.8892	23.805	38.3199	29.1582	33.4665	6.15521	3.65299	15.3574	23.7966																															9.75985	-22.3501	-8.89357	-6.39293	-6.50129
control subject 255	-220.746	-74.7106	44.3606	32.3642	-18.7687	52.0178	1.97822	10.7908	34.5565	-5.81969	15.9682	-3.47012	19.6477	11.4535																															45.4928	-13.1554	13.8775	-6.67214	-11.958
control subject 256	-244.281	-84.0048	29.7086	11.4572	-28.011	41.8072	17.3625	2.48542	22.7447	4.25222	5.38788	0.66887	18.7163	17.135																															21.9579	-22.4497	-0.774489	-27.5791	-21.2003
control subject 257	-224.171	-82.7468	37.7973	33.3612	-16.6605	51.5372	12.6087	11.8643	32.242	4.87033	21.849	-1.57101	17.9733	11.2344																															42.0679	-21.1917	7.31425	-5.67517	-9.84982
control subject 258	-233.733	-80.8209	31.0864	24.7527	-27.3808	46.2854	17.0746	11.5332	26.6751	7.75188	14.3889	0.980669	26.469	19.6975																															32.5056	-19.2658	0.603345	-14.2836	-20.5701
control subject 259	-226.917	-83.7836	32.9581	31.3838	-10.0386	49.3293	4.9576	6.81789	30.2655	2.98233	22.2097	-0.616417	15.5363	11.4966																															39.3213	-22.2284	2.47508	-7.65252	-3.22785
control subject 260	-286.72	-64.4435	17.6112	37.2392	-26.7185	9.60241	3.55876	8.07863	20.3989	16.8995	1.58352	0.742648	2.92662	12.4538																															-20.4818	-2.88831	-12.8719	-1.7972	-19.9078
control subject 261	-295.698	-60.7095	-3.46839	19.6692	-12.8182	-0.689294	1.35523	10.6814	15.969	19.5651	10.182	1.57126	-4.12618	14.1521																															-29.46	0.845617	-33.9515	-19.3671	-6.00754
control subject 262	-265.578	-52.9668	33.6697	61.7784	-36.8871	15.539	3.57121	9.56898	22.0234	10.4208	19.0486	-2.80636	7.62842	8.06925																															0.660475	8.58831	3.18664	22.7421	-30.0764
control subject 263	-287.409	-55.3332	28.9338	54.1748	-28.9463	7.5958	-3.47986	9.89451	13.5639	16.3136	17.8654	-1.24364	4.68209	13.2716																															-21.1705	6.22198	-1.54932	15.1385	-22.1355
control subject 264	-281.247	-62.2125	7.20961	38.4692	-30.6333	4.71201	-1.54335	9.06799	20.57	17.4253	6.16137	2.63797	2.9646	11.3294																															-15.0083	-0.657401	-23.2735	-0.567184	-23.8226
control subject 265	-284.376	-28.796	59.9659	49.67	-25.3148	6.2665	36.0369	10.6605	2.13045	11.2322	10.6938	-0.707162	-1.87082	17.2983																															-18.1376	32.7591	29.4828	10.6337	-18.5041
control subject 266	-285.643	-23.6761	53.8264	45.5824	-26.7594	12.6975	36.9521	3.58672	-0.762521	9.40024	9.1369	-0.33929	0.544067	16.8012																															-19.4044	37.8791	23.3433	6.54601	-19.9487
control subject 267	-279.755	-20.6521	59.9903	58.1875	-25.4674	10.0583	33.816	12.8073	3.04579	17.96	12.6304	1.50046	-2.99441	18.7062																															-13.5163	40.903	29.5072	19.1511	-18.6567
control subject 268	-286.07	-25.0491	56.9832	55.5755	-30.0952	9.66425	30.252	12.9734	4.65884	9.99698	8.90166	-1.99374	1.03322	18.2448																															-19.8319	36.506	26.5001	16.5392	-23.2845
control subject 269	-288.848	-29.3241	40.2774	41.8872	-19.9107	13.7209	36.141	2.86674	1.08521	19.805	5.88924	3.22199	-4.10362	22.714																															-22.61	32.231	9.79429	2.85083	-13.1
control subject 270	-305.84	-33.6467	30.4705	30.1848	10.7753	26.9043	-0.708699	9.19294	32.3631	16.2922	-1.13184	2.35612	0.953997	9.44937																															-39.6012	27.9085	-0.0125346	-8.85155	17.586
control subject 271	-299.23	-40.5842	27.8123	31.4767	2.47249	31.4752	-7.04009	11.9378	40.0317	4.65398	-0.863212	0.0542892	5.26019	2.34737																															-32.9919	20.971	-2.67074	-7.55968	9.28319
control subject 272	-306.945	-44.9731	31.7254	36.7425	-0.272384	31.9391	-6.73362	21.0512	41.3882	11.104	-0.905365	-2.33645	1.34428	5.60654																															-40.7069	16.5821	1.24234	-2.29391	6.53832
control subject 273	-250.254	-79.0029	20.308	42.6203	-9.76221	13.7539	11.7422	-4.77567	28.2897	1.38224	12.4839	5.08745	-3.58559	13.606																															15.9843	-17.4478	-10.1751	3.58396	-2.9515
control subject 274	-243.204	-84.9531	27.0541	48.3547	-13.4901	3.35383	4.40007	-2.82274	31.5045	0.172927	5.15348	0.973692	-3.48718	5.83499																															23.0344	-23.398	-3.42894	9.31831	-6.67944
control subject 275	-250.366	-86.0717	15.5518	54.2876	-9.14127	4.89272	0.980667	-3.26092	29.9988	-1.52447	10.5454	0.289925	-3.84131	7.98547																															15.8727	-24.5166	-14.9312	15.2512	-2.33056
control subject 276	-240.627	-83.102	28.4948	57.783	-10.5176	14.079	7.55638	0.671716	32.4723	-4.64372	14.8519	0.0749206	0.449329	5.76778																															25.6119	-21.5469	-1.98831	18.7467	-3.70688
control subject 277	-245.758	-84.0739	30.7157	60.9391	-13.0241	11.85	10.5242	0.0626901	31.7801	0.762487	12.9633	0.0853713	-2.95431	4.35162																															20.4801	-22.5187	0.232609	21.9027	-6.21342
control subject 278	-278.712	-71.526	28.0063	20.808	-17.7637	5.54104	36.6808	-7.81174	9.78352	7.69041	8.13761	-6.73701	1.54018	2.21959																															-12.4736	-9.97087	-2.4768	-18.2283	-10.953
control subject 279	-223.219	-84.3599	11.414	27.3534	-16.9288	6.26418	20.7736	1.28783	10.6508	-0.954597	13.2968	-6.04469	4.58201	8.92421																															43.0198	-22.8047	-19.0691	-11.6829	-10.1181
control subject 280	-200.697	-78.0349	17.444	22.9411	-18.7657	18.3027	-0.936494	6.07013	17.2046	-1.68342	10.759	-2.73396	10.3037	7.14561																															65.5412	-16.4797	-13.0391	-16.0953	-11.955
control subject 281	-210.217	-74.6044	5.00906	21.9242	-28.2082	7.78456	21.4689	-2.48756	9.97091	-3.57437	13.5087	-3.14166	9.47164	4.69856																															56.0211	-13.0493	-25.474	-17.1122	-21.3975
control subject 282	-205.63	-80.1077	1.95445	24.0936	-21.677	11.0461	18.136	-1.39345	12.1668	-2.56748	10.8373	-6.43492	8.77188	10.18																															60.608	-18.5526	-28.5286	-14.9428	-14.8663
control subject 283	-214.548	-80.297	0.715487	18.8178	-20.8532	11.1868	20.5181	1.63174	12.184	-2.62487	12.0662	-5.90031	5.69912	7.63589																															51.6906	-18.7418	-29.7676	-20.2185	-14.0424
control subject 284	-294.664	-83.695	17.2173	43.334	10.562	-1.05582	45.7525	-1.00169	20.6385	26.3806	7.81521	2.54578	5.8341	21.9366																															-28.4257	-22.1398	-13.2658	4.29761	17.3728
control subject 285	-299.929	-78.1518	45.4737	57.9062	14.5738	3.38108	33.5386	6.98604	23.1135	19.4529	-3.74958	2.87882	4.22582	26.1372																															-33.6909	-16.5966	14.9907	18.8699	21.3845
control subject 286	-300.414	-77.3147	37.7237	48.7342	15.1208	6.13554	35.9722	1.52093	19.8486	18.9539	-0.731714	3.53264	1.62271	25.078																															-34.1751	-15.7595	7.24064	9.69785	21.9315
control subject 287	-298.622	-80.8764	37.3867	46.2198	17.8404	7.03197	39.5222	10.6238	22.9026	29.4177	-2.57513	0.950774	5.30864	25.1115																															-32.3836	-19.3212	6.90364	7.1834	24.6511
control subject 288	-287.888	-81.3873	14.5926	51.5203	12.5083	6.18943	49.2764	1.31485	20.8468	24.407	17.0986	0.465638	5.95091	20.3751																															-21.6494	-19.8322	-15.8905	12.484	19.319
control subject 289	-209.857	-92.3489	-2.71379	53.3198	-25.4622	9.99199	10.7121	11.8774	31.9219	3.90817	-2.61769	-0.166219	-2.19791	-2.56173																															56.3819	-30.7937	-33.1969	14.2834	-18.6515
control subject 290	-201.138	-83.0806	-6.75343	65.4107	-25.961	10.6058	3.72589	9.65856	41.3468	3.49009	6.5182	3.7071	1.04691	0.315654																															65.1006	-21.5255	-37.2365	26.3743	-19.1503
control subject 291	-222.063	-92.4554	-15.5016	50.4588	-21.7327	5.23581	6.22019	6.85749	33.2395	4.34136	-9.21396	0.628216	-2.91985	2.61423																															44.1751	-30.9002	-45.9847	11.4224	-14.9219
control subject 292	-218.589	-91.1178	-11.611	60.869	-22.7982	7.49683	12.4502	4.48278	40.0044	3.59973	-4.80377	-0.208429	-5.30206	-0.488868																															47.6491	-29.5627	-42.0941	21.8326	-15.9875
control subject 293	-217.203	-99.6984	4.48058	70.3349	-20.3588	2.72494	10.5095	13.4748	39.0521	5.9883	-2.46189	-1.91996	-6.70723	-4.97144																															49.0353	-38.1432	-26.0025	31.2986	-13.5481
control subject 294	-244.903	-85.8236	36.952	71.1837	-10.9187	9.31134	25.9198	19.6379	29.5921	30.077	20.3027	13.9363	-0.376606	19.3152																															21.3352	-24.2684	6.46893	32.1473	-4.10798
control subject 295	-256.243	-83.7097	29.2801	72.9107	-10.1359	11.9955	23.861	17.2845	27.2519	29.5225	19.2026	9.47048	4.70656	20.3781																															9.99528	-22.1546	-1.20297	33.8743	-3.3252
control subject 296	-246.221	-96.2627	31.627	65.0652	-7.63436	14.1618	25.4759	16.305	33.2443	35.5338	19.1905	11.8172	3.02692	23.924																															20.0173	-34.7075	1.14391	26.0289	-0.823655
control subject 297	-245.628	-96.4708	19.9057	45.5564	-0.821871	20.8568	30.9919	7.59023	25.5534	31.023	16.5678	12.5608	3.0147	24.2804																															20.6103	-34.9157	-10.5774	6.52007	5.98884
control subject 298	-257.111	-94.8432	22.9657	70.5458	-5.26596	11.0132	29.831	10.7457	25.6177	34.4137	20.4654	11.0209	7.938	20.2229																															9.12725	-33.2881	-7.51739	31.5094	1.54474
control subject 299	-239.686	-49.1634	66.142	62.1584	-5.2455	6.77081	23.094	9.54909	26.6616	20.68	7.99467	3.50547	-6.58144	-0.418365																															26.5528	12.3917	35.6589	23.122	1.5652
control subject 300	-260.517	-58.9269	49.7502	48.6197	1.39411	-0.0382416	25.8075	-0.636699	31.0782	26.7859	3.17394	3.65279	-11.2156	6.9425																															5.72113	2.6283	19.2672	9.58333	8.20481
control subject 301	-259.665	-47.7145	57.7258	57.4377	-4.19906	7.04528	25.0658	4.96966	17.0253	33.2953	8.39071	1.74618	-4.59564	6.67184																															6.57387	13.8407	27.2428	18.4013	2.61165
control subject 302	-253.931	-51.9889	53.2493	57.0687	-4.66154	9.24377	20.6885	1.31896	17.2084	22.7563	4.25686	1.03767	-4.30365	3.16985																															12.3074	9.56624	22.7662	18.0323	2.14916
control subject 303	-249.358	-51.6926	52.9069	56.7353	-4.92273	15.7563	25.9957	2.32249	19.5668	16.0769	7.82191	-2.08724	-2.80102	6.60226																															16.8805	9.86251	22.4239	17.6989	1.88798
control subject 304	-277.568	-59.156	13.981	25.4403	12.0935	14.4536	3.63615	5.52882	20.8562	2.36609	-11.8875	1.09688	-2.48188	4.50456																															-11.3291	2.39918	-16.5021	-13.5961	18.9042
control subject 305	-275.555	-64.4513	15.4736	24.2572	8.80974	18.5976	2.70484	3.31997	22.3224	0.124848	-7.59435	4.13812	-3.48508	6.79489																															-9.31611	-2.89617	-15.0095	-14.7791	15.6205
control subject 306	-272.923	-69.0864	8.76319	20.788	-2.41016	8.11639	8.64957	8.15666	20.7762	1.22411	-11.8336	3.30801	-1.7742	7.98726																															-6.68412	-7.53121	-21.7199	-18.2484	4.40055
control subject 307	-267.332	-65.7156	38.1364	42.8917	2.16812	15.2949	9.21115	3.87324	24.37	8.81502	-1.48466	-0.0703471	-0.868143	12.1122																															-1.09312	-4.16045	7.65332	3.8553	8.97883
control subject 308	-272.738	-70.2508	25.3566	32.0609	-2.81892	10.6774	9.82737	5.72584	23.8263	6.18746	-6.95412	2.84337	-1.57406	11.729																															-6.50004	-8.69565	-5.12649	-6.9755	3.99178
control subject 309	-254.436	-72.9298	47.1434	52.384	-7.00114	-9.65842	-10.3185	-4.66978	45.641	9.39624	-4.189	11.4555	1.71428	2.72785																															11.8025	-11.3746	16.6604	13.3476	-0.190437
control subject 310	-250.383	-76.2103	42.9604	50.1366	-11.8766	-8.99057	-13.3849	-6.87815	42.88	8.70589	-4.27267	7.93702	3.67021	8.89513																															15.8556	-14.6552	12.4773	11.1002	-5.06587
control subject 311	-246.359	-62.6768	63.157	64.5774	-10.9183	-16.9473	-13.5844	4.61131	37.6031	9.54832	5.24757	9.08478	5.24461	5.78508																															19.8799	-1.12162	32.6739	25.541	-4.10757
control subject 312	-249.628	-69.3931	60.3558	69.518	-11.0082	-18.5839	-22.1751	0.41426	42.6926	7.61612	-3.57531	10.1932	4.52184	3.1604																															16.6105	-7.83794	29.8728	30.4816	-4.19754
control subject 313	-266.199	-56.3928	44.5508	46.5866	-9.08654	29.8023	-9.92519	11.9053	35.3853	1.80056	14.9411	-4.27151	-3.14787	3.18526																															0.0393973	5.16232	14.0677	7.55026	-2.27583
control subject 314	-272.782	-68.3269	15.7419	30.9769	-23.3317	29.7742	-15.6816	4.0851	31.3812	10.3259	9.25162	-2.4497	-2.40269	6.94621																															-6.54309	-6.7717	-14.7412	-8.05948	-16.521
control subject 315	-255.308	-79.6348	21.3995	42.5853	-17.1639	14.2866	-8.45737	6.14962	35.7559	0.822041	18.3028	-8.0641	3.63055	0.157817																															10.9304	-18.0796	-9.08353	3.54894	-10.3531
control subject 316	-269.997	-92.8778	4.8074	29.4184	13.8712	15.9047	-4.44637	8.33062	32.2615	24.8493	14.8678	2.93055	-5.38313	6.37607																															-3.75881	-31.3226	-25.6757	-9.61798	20.6819
control subject 317	-262.763	-95.9864	21.5028	46.5737	11.5354	18.6117	-5.89219	4.67548	30.1213	23.8932	24.0613	2.22791	-2.40736	10.6174																															3.47553	-34.4313	-8.98027	7.53735	18.3461
control subject 318	-261.472	-98.9736	13.4499	41.2534	16.8822	15.624	-7.17348	1.5299	31.9529	18.1538	23.1222	0.503889	-3.11809	7.60901																															4.76619	-37.4184	-17.0331	2.21703	23.6929
control subject 319	-269.703	-97.9071	25.3407	36.2478	16.6079	18.3652	-7.58816	6.27363	32.3628	23.2958	22.9412	2.84217	-7.33997	11.8961																															-3.46452	-36.352	-5.14241	-2.78853	23.4186
control subject 320	-271.709	-95.2353	28.8878	49.4431	16.4754	17.9682	-3.14231	10.7082	34.6412	23.767	25.3836	0.470309	-4.72116	6.64313																															-5.4707	-33.6802	-1.59524	10.4067	23.2861
control subject 321	-265.109	-69.9266	19.1534	39.4694	-35.0623	43.0374	-14.3991	11.9858	11.4618	3.30434	8.3946	-1.09949	16.1961	20.8867																															1.12903	-8.37141	-11.3297	0.433067	-28.2516
control subject 322	-272.38	-96.7615	6.34398	18.06	-17.9016	34.6523	3.11747	1.53383	16.0725	8.13511	4.61875	0.77705	7.03718	21.2473																															-6.14189	-35.2064	-24.1391	-20.9764	-11.0909
control subject 323	-270.56	-89.5126	16.1707	22.0936	-26.2159	43.4144	-8.03957	5.73657	16.2434	12.4535	1.73023	3.41636	14.6613	24.6525																															-4.3219	-27.9575	-14.3124	-16.9428	-19.4052
control subject 324	-273.046	-103.209	10.5821	13.7697	-28.723	43.768	-4.55765	8.68214	18.7869	14.8641	-1.05622	0.0603953	11.957	22.8992																															-6.80709	-41.6538	-19.901	-25.2666	-21.9122
control subject 325	-276.833	-104.256	15.0082	11.4351	-18.9716	38.216	1.04677	11.7376	19.8593	22.3859	-2.22043	2.70515	10.8815	23.5446																															-10.5948	-42.7004	-15.4748	-27.6013	-12.1609
control subject 326	-224.12	-94.8583	25.9585	51.8514	-27.2556	0.351162	-7.46339	5.68295	38.7679	15.9656	-2.29039	8.87002	-4.79599	6.46036																															42.118	-33.3031	-4.52459	12.8151	-20.4449
control subject 327	-214.736	-92.7369	30.2079	64.8847	-27.6897	0.240974	-0.0438791	2.8464	35.4031	17.6491	6.3657	10.6729	-4.09575	4.43522																															51.5022	-31.1817	-0.275149	25.8484	-20.8789
control subject 328	-223.477	-101.49	13.4352	56.5117	-25.8223	4.39942	-3.77362	3.14233	29.5643	12.7414	-2.43753	2.58186	-5.01066	6.2355																															42.7612	-39.9344	-17.0479	17.4753	-19.0116
control subject 329	-212.986	-99.1065	37.4184	72.1651	-30.9318	-10.3133	-8.99579	4.79934	30.6028	11.3148	10.6439	3.40853	-9.72781	-0.214266																															53.252	-37.5513	6.93537	33.1288	-24.1211
control subject 330	-208.051	-93.2985	35.4752	71.3195	-23.3435	5.80764	0.294968	7.72805	40.1007	22.0966	13.6751	9.10448	-8.94452	4.01966																															58.1876	-31.7434	4.99211	32.2831	-16.5328
control subject 331	-294.197	-34.6403	41.8612	34.7323	-14.2741	28.5947	14.0019	-6.96296	26.7518	-10.7001	1.62695	-11.651	-0.394085	-0.152492																															-27.9586	26.9149	11.3781	-4.30402	-7.46341
control subject 332	-286.747	-26.9669	42.5255	36.3651	-16.1066	36.4004	16.2684	-1.85402	25.5638	-13.8512	9.35265	-14.5595	7.3097	3.76602																															-20.5087	34.5883	12.0424	-2.67128	-9.29588
control subject 333	-291.39	-26.7398	33.0366	27.3802	-6.44439	36.3512	16.667	-8.27463	29.3391	-11.9458	5.53579	-9.19336	-2.23886	4.30413																															-25.1512	34.8154	2.55354	-11.6562	0.366319
control subject 334	-293.693	-36.9714	42.9402	38.1572	-16.4916	26.9226	16.7473	-4.19651	23.9147	-8.77816	3.28261	-11.4391	8.0104	-2.16347																															-27.4543	24.5838	12.4571	-0.879117	-9.6809
control subject 335	-287.35	-26.4197	41.419	44.0739	-16.9902	35.3778	14.9503	-3.02202	26.0436	-13.7871	6.77598	-9.58733	3.90254	1.81595																															-21.112	35.1354	10.9359	5.03755	-10.1795
control subject 336	-268.866	-40.9607	6.57163	59.4383	-4.86153	10.0001	18.72	4.45625	13.3952	5.61521	13.3016	4.16962	3.81504	7.64153																															-2.62733	20.5945	-23.9114	20.402	1.94918
control subject 337	-265.714	-46.4013	-3.21686	66.4869	-3.06344	7.78806	16.2386	4.77036	13.934	-0.842706	9.56212	0.349024	3.40587	5.20024																															0.523949	15.1539	-33.6999	27.4505	3.74727
control subject 338	-276.793	-43.0616	-2.07059	55.0919	-0.838217	13.7439	18.8413	4.67153	15.7312	4.52825	1.59602	4.99271	2.64664	10.5449																															-10.5547	18.4935	-32.5537	16.0555	5.97249
control subject 339	-267.841	-50.2977	0.318488	54.8756	-6.93662	12.5846	19.6541	8.49173	15.3628	5.87221	7.40605	1.61304	2.38876	8.37162																															-1.60305	11.2574	-30.1646	15.8392	-0.12591
control subject 340	-276.911	-44.7671	-3.84918	55.4612	-3.65714	11.4231	17.8744	3.06688	16.7958	5.92887	8.4437	6.46571	2.99069	9.21807																															-10.6722	16.7881	-34.3322	16.4249	3.15357
control subject 341	-248.233	-41.4644	40.5838	47.0822	-14.809	-6.69794	9.54414	-6.4362	24.7266	21.4376	16.3568	9.11268	0.463377	9.18399																															18.0057	20.0907	10.1008	8.04585	-7.9983
control subject 342	-233.727	-43.068	43.6351	41.2713	-19.3529	-8.54746	6.06823	-10.525	22.0182	10.9822	10.602	2.6884	-3.9929	-3.30412																															32.5117	18.4872	13.152	2.23499	-12.5422
control subject 343	-251.298	-37.2448	33.8807	41.112	-14.3469	-6.47451	6.27604	-12.7217	20.8432	14.7411	7.26912	4.56448	-3.01136	-0.797395																															14.94	24.3103	3.39765	2.07561	-7.5362
control subject 344	-225.436	-36.0159	39.0636	30.5298	-33.324	-3.49671	4.54062	-20.0881	9.42296	6.94587	9.2288	7.04487	-2.71692	-2.53051																															40.802	25.5392	8.58054	-8.50655	-26.5133
control subject 345	-226.385	-47.8517	35.8445	43.1873	-23.5043	-11.7739	7.9308	-17.0697	19.6408	9.85238	1.55103	3.63214	-3.07703	-6.1111																															39.8537	13.7035	5.36141	4.15094	-16.6936
control subject 346	-244.407	-69.6066	-12.2287	55.1836	9.03275	8.77822	0.085173	4.21463	28.4297	-6.43032	-7.89146	9.37316	4.82542	-1.88999																															21.8318	-8.0515	-42.7118	16.1473	15.8435
control subject 347	-236.675	-78.2223	-10.9297	51.6207	9.60591	8.17202	1.14602	10.5564	34.7386	-0.0789468	-10.1737	8.17446	-0.124011	2.52911																															29.5631	-16.6671	-41.4128	12.5844	16.4166
control subject 348	-240.316	-62.1212	-11.902	53.6604	-2.06523	11.4608	-1.30752	7.47619	29.7963	-4.74081	-2.93196	9.75945	4.4216	3.76362																															25.9228	-0.566032	-42.3851	14.624	4.74547
control subject 349	-237.718	-66.7115	-7.61242	60.821	-0.865843	15.7813	5.60435	9.73127	33.846	-2.15074	-1.99457	8.92152	3.01931	1.38286																															28.5206	-5.15632	-38.0955	21.7846	5.94486
control subject 350	-238.109	-62.0136	-15.8197	53.9732	10.2359	6.20731	-10.3237	6.92509	29.8779	-9.96102	-3.57094	6.96265	3.74035	-0.968959																															28.1292	-0.458488	-46.3028	14.9368	17.0466
control subject 351	-221.735	-77.3888	25.5609	50.4418	-12.9516	1.71901	14.7631	-11.1067	29.6479	2.44981	4.30955	2.37892	-10.3651	-6.23322																															44.5035	-15.8337	-4.92214	11.4054	-6.14091
control subject 352	-215.131	-73.9973	34.4307	51.16	-16.1548	4.41409	23.0242	-12.5047	32.9723	-5.92935	5.94332	0.342758	-8.38368	-6.00343																															51.1073	-12.4421	3.94766	12.1237	-9.34408
control subject 353	-216.629	-76.1362	39.9595	67.1937	-21.0014	-3.79013	12.8792	-4.39307	33.7457	2.94421	8.01398	3.60467	-9.63943	-6.69746																															49.6097	-14.5811	9.47646	28.1573	-14.1907
control subject 354	-219.727	-74.2146	20.8298	56.9588	-23.659	-2.3344	19.6436	-7.50222	35.8233	-3.82399	2.7667	0.905611	-14.5882	-10.3587																															46.511	-12.6594	-9.65331	17.9224	-16.8483
control subject 355	-220.674	-75.6556	28.6284	61.2835	-30.431	-4.8673	25.111	-14.7411	31.5858	-0.394388	10.65	1.75111	-17.2744	-6.50488																															45.5646	-14.1004	-1.85464	22.2472	-23.6203
control subject 356	-261.175	-80.8495	46.1428	29.953	-13.1284	23.9418	7.09475	11.8653	38.4882	6.82443	-15.8103	-2.98245	5.05719	9.00183																															5.0635	-19.2943	15.6597	-9.08333	-6.31772
control subject 357	-246.777	-85.1307	36.1738	45.0457	-18.7318	16.6073	15.0982	12.8237	37.6729	9.97568	-5.77187	1.93293	0.947799	11.6173																															19.4616	-23.5755	5.69074	6.00933	-11.9211
control subject 358	-242.725	-85.2992	30.9437	47.1683	-15.626	20.8033	25.5202	13.1708	33.4943	19.115	-4.53484	0.902474	-0.272815	12.5433																															23.513	-23.744	0.460618	8.13194	-8.81529
control subject 359	-252.734	-90.0131	21.1405	25.3742	-1.58658	21.5775	18.4407	6.6914	41.3067	4.3286	-12.729	-1.6772	-3.61071	13.6347																															13.5042	-28.4579	-9.34255	-13.6622	5.22413
control subject 360	-252.315	-79.2191	39.1241	36.1451	-22.311	23.5769	17.8961	14.1983	35.0653	11.4181	-9.31888	-0.295811	1.07144	11.8596																															13.923	-17.664	8.64104	-2.89127	-15.5003
control subject 361	-320.58	-32.9249	60.6552	69.2936	-4.75341	19.0157	6.17184	4.24268	35.0636	18.6491	0.357946	4.14354	9.12494	16.4457																															-54.3417	28.6302	30.1721	30.2573	2.0573
control subject 362	-315.925	-18.7855	57.6635	84.35	-7.02078	17.7137	6.2048	4.41114	29.834	7.57684	6.51083	-3.40844	10.1222	20.4311																															-49.6863	42.7696	27.1804	45.3136	-0.210072
control subject 363	-311.748	-41.5495	50.3659	58.6177	-1.20222	17.2266	8.74861	2.32973	33.7078	26.0041	1.61066	1.00853	5.70234	17.4164																															-45.5098	20.0056	19.8828	19.5814	5.60848
control subject 364	-320.536	-33.3287	57.038	66.5437	-0.956722	19.1655	16.634	-0.433525	34.367	25.6733	6.84174	-1.08493	5.13242	20.9594																															-54.298	28.2264	26.5549	27.5073	5.85398
control subject 365	-304.971	-42.9181	58.7852	68.1537	0.877943	18.9898	13.3661	6.89137	39.8977	23.9698	8.88361	-1.64802	5.91191	16.7007																															-38.7328	18.6371	28.3022	29.1173	7.68865
control subject 366	-220.662	-74.6097	17.008	47.2601	4.10308	30.1671	6.16841	9.538	27.2891	5.79042	26.4161	-0.019698	-1.17699	3.37419																															45.5767	-13.0545	-13.4751	8.22378	10.9138
control subject 367	-210.443	-94.1032	19.4644	36.8311	4.09443	27.849	6.95785	10.5426	32.8251	9.2877	16.2002	0.375619	-5.20323	1.67319																															55.7952	-32.5481	-11.0187	-2.20524	10.9051
control subject 368	-222.366	-82.4185	11.4808	39.4883	11.1319	33.8487	7.2049	8.38867	29.6742	7.56915	23.4247	-1.0065	-4.34012	2.93504																															43.8727	-20.8634	-19.0023	0.451908	17.9426
control subject 369	-210.685	-83.8948	-5.50948	28.7267	-1.43574	28.321	5.96994	1.57951	29.2751	1.78124	22.3041	1.11044	-5.36472	2.4892																															55.5532	-22.3396	-35.9926	-10.3097	5.37497
control subject 370	-215.481	-83.2987	11.5993	37.3011	1.42135	33.1967	7.5528	11.1125	26.0718	6.72475	22.5468	-1.9993	-4.68077	4.96417																															50.757	-21.7435	-18.8838	-1.73527	8.23205
control subject 371	-255.782	-47.8751	25.2082	39.159	-5.78145	35.5565	-14.2264	9.64363	32.968	2.78968	7.65901	4.2531	4.31358	6.60136																															10.4564	13.68	-5.27483	0.122591	1.02925
control subject 372	-258.907	-52.483	46.8888	53.0803	-6.06872	37.2249	-11.9064	20.5375	40.9632	9.2085	12.6272	7.91051	2.08408	10.0296																															7.33124	9.07211	16.4057	14.0439	0.74199
control subject 373	-257.61	-46.8272	28.3093	41.7076	-10.1822	40.4114	-13.0641	13.5134	31.6427	5.00997	9.36961	8.95238	2.64025	12.2884																															8.62851	14.7279	-2.17379	2.6712	-3.37154
control subject 374	-225.824	-73.8481	18.4552	61.5146	-23.1948	29.2562	-1.94051	15.0196	39.5672	8.20719	31.9212	0.386647	-0.652252	7.46602																															40.4149	-12.293	-12.0279	22.4783	-16.3841
control subject 375	-282.061	-29.3689	35.1569	39.8714	-22.2245	19.7204	23.8554	0.979897	24.3067	2.9078	-1.34242	-3.41547	8.93517	2.33773																															-15.8226	32.1862	4.67384	0.835048	-15.4138
control subject 376	-275.247	-28.0972	31.4577	51.3172	-8.31422	25.9759	-8.72553	4.03265	36.7864	-8.94543	2.10751	-5.25623	13.2065	1.87766																															-9.00828	33.458	0.974619	12.2808	-1.50352
control subject 377	-284.665	-32.8902	41.7995	38.7266	-0.333932	33.1929	0.964434	-5.14695	42.932	-2.5829	-5.23517	0.0033766	5.93119	-0.747866																															-18.4265	28.6649	11.3164	-0.309777	6.47677
control subject 378	-279.186	-32.9315	49.3235	48.2723	-10.7011	26.5427	-6.64487	-1.07401	39.0534	-4.6025	-2.3283	-2.6408	8.5751	-2.14698																															-12.9478	28.6237	18.8404	9.23594	-3.8904
control subject 379	-279.543	-38.5406	22.7751	24.8976	-5.2373	27.0619	1.65048	-6.73758	33.1828	-10.6922	-7.90068	0.695918	7.24682	-0.374529																															-13.3043	23.0145	-7.70798	-14.1387	1.57341
control subject 380	-225.211	-99.0938	20.0057	33.7503	-18.7164	-2.17404	27.2638	6.36978	17.6957	19.326	13.6305	-4.88283	-10.8493	4.32915																															41.0279	-37.5386	-10.4773	-5.28603	-11.9057
control subject 381	-239.891	-98.9332	17.9747	34.4778	-10.8919	-0.803403	14.1246	13.7124	25.1814	22.2514	8.56027	-5.93377	-4.9775	7.52598																															26.3475	-37.3781	-12.5084	-4.5586	-4.08119
control subject 382	-234.17	-103.577	25.5864	34.2875	-10.113	3.14938	16.0164	10.8931	26.1823	21.787	3.88945	-4.31155	-6.08423	8.05141																															32.0681	-42.0219	-4.89666	-4.74884	-3.30226
control subject 383	-235.946	-103.701	28.0542	35.889	-13.7571	2.5639	19.8636	10.257	20.1347	27.3788	5.07521	-1.02724	-6.58838	12.7569																															30.2928	-42.1464	-2.42883	-3.14734	-6.94641
control subject 384	-230.083	-93.7144	12.1532	24.3933	-16.5172	6.05313	19.0521	8.70977	23.9518	21.2621	5.66699	-2.01714	-6.61688	11.1458																															36.1551	-32.1593	-18.3298	-14.643	-9.70651
control subject 385	-271.68	-41.6652	40.8357	29.4947	-4.59443	42.9099	16.3965	-5.08174	10.2752	-17.6878	0.525282	-5.91073	9.22096	1.4538																															-5.44159	19.8899	10.3527	-9.5417	2.21627
control subject 386	-277.502	-42.6523	25.8929	32.7828	-5.63439	39.9036	23.3793	-2.24457	6.6783	-7.58144	8.85335	-7.99164	8.40324	8.7808																															-11.2634	18.9028	-4.59019	-6.25353	1.17632
control subject 387	-277.356	-41.3665	32.7327	30.2925	-0.742198	41.9406	15.4146	-10.9296	6.71613	-15.8175	6.63962	-2.29272	6.95982	7.06619																															-11.1175	20.1887	2.24968	-8.74391	6.06851
control subject 388	-286.963	-47.9564	44.8952	30.2576	7.00038	46.1496	30.0441	-7.86981	10.0522	-13.3776	1.6008	-5.21564	9.30893	12.2294																															-20.7247	13.5988	14.4121	-8.77872	13.8111
control subject 389	-273.768	-41.185	35.3471	31.0042	-3.77944	39.1268	20.3252	-9.6361	3.54951	-14.3716	7.16539	-4.6878	10.1868	2.80707																															-7.52951	20.3701	4.86403	-8.03219	3.03127
control subject 390	-251.054	-60.8797	48.0607	21.6538	-18.8434	-6.22612	14.7708	-7.9073	15.2636	8.37911	-17.4532	0.684726	-0.325669	4.98615																															15.184	0.675402	17.5776	-17.3825	-12.0327
control subject 391	-250.103	-59.4444	53.1805	27.9575	-10.7302	4.8309	7.78158	0.027769	18.3236	9.3398	-14.7439	-0.993905	2.10758	5.7983																															16.1351	2.11071	22.6974	-11.0789	-3.91948
control subject 392	-260.017	-61.6677	42.2734	27.2719	-1.14356	12.4863	22.6376	-3.4717	18.3483	15.7338	-12.4177	-3.61429	-1.26385	10.1443																															6.22131	-0.112559	11.7903	-11.7645	5.66715
control subject 393	-270.349	-68.7317	39.3451	11.1753	2.75205	0.052593	24.2748	-10.5806	15.8272	18.0168	-18.5431	-1.00119	-1.77967	13.7486																															-4.11046	-7.17655	8.86206	-27.861	9.56275
control subject 394	-273.571	-82.2448	23.8188	21.2704	-25.4137	17.0341	32.9082	-3.64936	-0.691566	18.9917	5.37725	-4.06687	2.40508	14.7905																															-7.33303	-20.6897	-6.66426	-17.766	-18.603
control subject 395	-274.769	-69.1967	16.6433	29.3268	-26.9979	17.0006	28.7706	-8.50544	-3.02213	12.2914	9.52476	-2.05561	0.551124	16.17																															-8.53047	-7.64153	-13.8398	-9.7096	-20.1872
control subject 396	-275.257	-81.7058	19.8827	17.3476	-26.6991	23.7943	38.7652	-3.41767	-1.59595	23.0143	7.01786	-2.59733	5.53493	20.0263																															-9.01897	-20.1506	-10.6003	-21.6888	-19.8884
control subject 397	-268.695	-79.1909	27.3338	26.7644	-20.4066	22.048	37.7992	-2.08858	2.97667	21.5173	5.78609	-0.770165	2.46654	14.9746																															-2.45644	-17.6357	-3.14928	-12.272	-13.5959
control subject 398	-273.501	-85.3799	20.023	14.0282	-26.0981	11.8682	33.1277	-0.842739	1.59255	23.1001	4.24357	-0.240992	3.44756	15.7944																															-7.26206	-23.8248	-10.46	-25.0082	-19.2874
control subject 399	-260.293	-53.5106	51.2447	33.0508	4.99931	13.5804	3.62123	-5.0298	19.0287	9.37851	0.515677	6.32484	-0.934051	8.80527																															5.94526	8.0445	20.7616	-5.98553	11.81
control subject 400	-266.321	-52.1054	33.1737	26.7634	16.6944	5.90142	8.81144	-4.60404	20.3591	7.7894	-3.02501	6.67071	-3.94408	7.54322																															-0.0824401	9.44975	2.6906	-12.273	23.5051
control subject 401	-260.586	-54.0855	45.3672	29.0837	8.82059	10.0496	3.2704	-6.7437	19.1986	5.79784	-2.94456	6.42853	-1.2035	5.83294																															5.65216	7.46964	14.8841	-9.95264	15.6313
control subject 402	-262.356	-52.1193	27.4974	26.9109	16.6136	11.1047	6.15273	-6.60631	17.5955	2.24497	-2.2729	6.01688	0.175068	7.38693																															3.88244	9.43581	-2.98567	-12.1255	23.4243
control subject 403	-262.73	-56.982	36.2688	28.7781	9.59406	11.294	2.36772	-4.6682	26.7415	4.24338	-3.39721	7.1737	-3.35368	6.04987																															3.50795	4.57318	5.78569	-10.2583	16.4048
control subject 404	-257.865	-86.7535	27.9484	45.0305	5.07261	19.0112	20.0409	-2.63595	31.7916	-5.5936	1.68309	3.48667	-3.78976	3.49482																															8.37393	-25.1984	-2.53472	5.99416	11.8833
control subject 405	-244.475	-69.8186	25.0109	74.4995	-10.4423	21.7686	14.4237	3.56872	36.7801	2.37812	14.9225	9.03089	3.27917	1.46566																															21.7638	-8.26341	-5.47214	35.4631	-3.6316
control subject 406	-254.14	-75.2015	44.1681	89.6603	6.68142	13.3068	33.4194	11.1058	49.3422	3.45998	9.24377	1.54476	1.01545	2.80026																															12.0985	-13.6464	13.685	50.6239	13.4921
control subject 407	-229.891	-85.4545	26.4509	61.8158	-16.7344	25.7064	25.9608	-6.68658	34.5893	0.955152	17.2514	9.54839	-7.41048	-5.32434																															36.347	-23.8994	-4.03213	22.7794	-9.92368
control subject 408	-252.067	-71.5857	23.3192	71.8036	-11.2709	16.0632	11.2204	2.21226	36.8518	4.5351	17.6431	6.10572	-0.472533	0.857318																															14.1714	-10.0306	-7.16388	32.7672	-4.46019
control subject 409	-296.421	-39.5223	76.6758	31.0138	10.7741	12.8924	18.9484	-8.19559	29.7675	13.2565	-5.13868	-0.175355	-0.417112	11.5471																															-30.1826	22.0329	46.1927	-8.02252	17.5848
control subject 410	-299.979	-37.9974	80.0769	31.6304	16.5176	20.0824	27.6211	-7.04313	38.0907	19.4611	-6.22672	1.24301	-2.6689	9.74096																															-33.7401	23.5578	49.5939	-7.40593	23.3284
control subject 411	-292.234	-39.2605	69.4828	46.9773	12.6365	5.91446	19.5052	1.20422	39.411	23.3137	1.06625	2.03828	-2.85642	1.90169																															-25.9959	22.2947	38.9997	7.94093	19.4472
control subject 412	-299.149	-30.8419	66.4251	21.18	8.56137	10.6173	16.4637	-14.1783	32.9577	10.275	-10.0409	2.87019	-1.18033	6.82649																															-32.9102	30.7132	35.942	-17.8564	15.3721
control subject 413	-290.439	-20.0468	79.0722	39.7648	8.67161	15.5206	17.2467	-8.47973	41.9215	16.1853	-3.48778	5.17393	-3.41249	6.31295																															-24.201	41.5084	48.5891	0.728424	15.4823
control subject 414	-265.038	-67.3412	10.8798	27.1393	-9.83479	30.0829	35.5613	3.97363	-0.571638	13.8421	15.2053	-2.20473	0.724771	19.8071																															1.20019	-5.78609	-19.6033	-11.8971	-3.02408
control subject 415	-260.896	-64.3471	16.0995	38.6965	-20.1102	24.9713	28.4156	8.05272	0.0344844	12.1623	22.0514	-4.66681	2.87194	18.2762																															5.34218	-2.79197	-14.3836	-0.339822	-13.2995
control subject 416	-263.921	-73.0448	27.9314	27.2263	-20.7208	31.644	38.3126	3.33111	-0.485646	25.338	16.9823	-0.0523278	3.90201	19.4404																															2.31718	-11.4897	-2.55165	-11.81	-13.9101
control subject 417	-282.108	-17.6674	5.4912	82.4715	-23.1742	12.3305	12.0897	1.18339	16.5808	-12.2801	11.0465	-11.4454	-3.2231	-4.75978																															-15.8698	43.8878	-24.9919	43.4352	-16.3635
control subject 418	-281.9	-21.211	-14.8716	61.6983	-16.6367	8.3956	14.1316	-1.21652	24.0422	-7.80862	8.86363	-6.96386	-5.41941	-4.33484																															-15.6613	40.3441	-45.3547	22.6619	-9.82595
control subject 419	-284.216	-23.0535	-7.6218	68.3029	-19.381	16.4612	13.5043	7.93235	22.478	-5.13256	3.67044	-11.0923	-0.998281	-4.5002																															-17.9779	38.5017	-38.1049	29.2666	-12.5703
control subject 420	-290.354	-30.5414	-4.33473	65.544	-16.2437	10.3911	22.4433	3.6212	19.2909	-2.18349	9.66103	-11.9142	0.793517	-1.4926																															-24.1159	31.0137	-34.8178	26.5077	-9.43304
control subject 421	-294.493	-17.9235	33.5336	70.8679	6.61113	18.2656	-16.8162	20.0715	51.2769	-11.1099	-13.5744	2.64174	2.90891	4.932																															-28.2549	43.6316	3.05054	31.8316	13.4218
control subject 422	-305.281	-13.9807	29.1563	73.2162	4.45276	25.6206	-17.6396	15.4004	52.4088	-10.7289	-18.8397	1.50183	10.2743	3.64428																															-39.0423	47.5745	-1.32673	34.1798	11.2635
control subject 423	-288.351	-13.9972	28.1692	70.0531	-3.09164	21.9863	-26.1268	18.3328	47.8194	-14.8656	-16.9611	5.18554	9.45466	3.1408																															-22.1129	47.558	-2.31385	31.0167	3.71906
control subject 424	-266.696	-67.6362	36.4201	37.7804	6.88404	14.4629	15.7986	-5.78358	16.378	5.81945	2.31707	13.888	-1.44598	8.87917																															-0.457823	-6.08107	5.93703	-1.25595	13.6947
control subject 425	-253.686	-82.3077	14.6041	58.1895	-3.14606	7.44426	10.7557	5.18742	12.2591	10.9063	18.5079	7.39858	-0.669921	4.78999																															12.5519	-20.7525	-15.879	19.1531	3.66465
control subject 426	-259.391	-76.0635	22.4207	55.6021	2.84079	14.674	23.9974	1.71974	10.5047	6.50797	13.6246	13.5585	-5.77139	2.71908																															6.84727	-14.5083	-8.06236	16.5657	9.6515
control subject 427	-273.713	-77.4188	21.9041	47.0358	1.54504	13.3554	14.014	-5.00997	14.704	8.70577	8.25178	8.79363	-3.02432	11.8074																															-7.47444	-15.8636	-8.57899	7.99945	8.35575
control subject 428	-267.378	-82.4083	19.765	46.7162	2.33503	10.7636	18.5596	-2.6027	15.9774	12.1382	8.16635	3.89196	-6.59925	8.47702																															-1.13997	-20.8531	-10.7181	7.67984	9.14574
control subject 429	-279.277	-39.1306	31.0326	43.5584	5.21807	26.3856	-0.615892	6.50187	27.578	-0.405077	-5.76559	5.67374	3.64878	9.07789																															-13.0386	22.4245	0.549478	4.52204	12.0288
control subject 430	-272.459	-46.6278	43.2256	60.6374	6.66124	23.4759	8.6036	15.7754	22.7833	7.32926	2.91085	4.38233	1.70562	11.0633																															-6.2202	14.9273	12.7426	21.601	13.472
control subject 431	-280.307	-48.2651	10.9736	36.0272	-0.210347	14.3151	-2.65235	11.1572	27.9265	0.404854	-2.18559	5.91269	-0.346503	7.64823																															-14.0686	13.2901	-19.5095	-3.0092	6.60036
control subject 432	-261.254	-35.9012	30.1115	59.7993	-2.56071	25.1319	-8.40397	16.3587	28.6133	0.243836	2.11505	1.48045	5.6737	6.72211																															4.98477	25.654	-0.371592	20.7629	4.24999
control subject 433	-279.731	-47.0075	14.4465	52.4894	9.49216	14.0477	-2.32798	10.7249	27.4204	-1.0137	1.62253	1.96243	2.46523	8.58345																															-13.4927	14.5477	-16.0366	13.4531	16.3029
control subject 434	-326.006	-32.6548	23.8421	4.90921	8.86861	27.2295	2.37556	17.5895	24.3164	1.32065	-13.3559	2.88679	1.88498	-0.46961																															-59.7672	28.9003	-6.64093	-34.1272	15.6793
control subject 435	-315.894	-33.7944	21.3465	15.0616	9.89891	25.8608	3.35358	11.2863	22.5793	0.539856	-5.02945	1.84052	-4.13129	-0.0593798																															-49.6552	27.7608	-9.13655	-23.9748	16.7096
control subject 436	-312.024	-24.7806	30.2246	14.1593	4.50838	24.8567	-2.15309	14.759	22.9481	-4.76382	-8.47585	4.12993	5.08066	-2.74118																															-45.7854	36.7746	-0.258469	-24.8771	11.3191
control subject 437	-326.205	-26.6699	22.7234	17.9038	10.3382	28.3207	3.54694	10.7921	23.8822	-2.50793	-5.57309	3.73835	0.571166	-6.07823																															-59.9665	34.8852	-7.75967	-21.1326	17.1489
control subject 438	-317.343	-27.6124	33.1915	25.7564	4.01092	19.8248	3.60933	17.246	26.4431	-0.508685	-5.18636	4.26315	-0.366078	0.462629																															-51.1048	33.9427	2.70845	-13.2799	10.8216
control subject 439	-273.983	-49.0884	27.2023	60.0036	3.50784	38.8734	-2.55436	24.0891	19.7043	4.97623	10.577	3.09618	6.39484	14.5668																															-7.74451	12.4667	-3.28082	20.9672	10.3185
control subject 440	-274.463	-52.4908	24.9055	68.9067	1.46	47.638	-9.74134	30.9623	28.8982	6.11075	13.0628	2.60768	1.27994	18.9861																															-8.22471	9.06434	-5.57758	29.8704	8.27071
control subject 441	-267.979	-55.2789	27.2162	67.1339	-8.8071	44.6854	-3.10322	32.0798	25.9586	5.885	22.5914	4.44324	4.6509	18.1031																															-1.74047	6.27621	-3.26685	28.0976	-1.9964
control subject 442	-273.941	-47.8026	38.8931	67.3697	-5.82041	52.85	-11.9826	36.8502	22.3396	2.34268	15.6458	1.30343	10.5176	18.107																															-7.70211	13.7525	8.41005	28.3334	0.990294
control subject 443	-275.193	-53.0206	12.3262	51.639	4.51918	47.5338	-6.93426	18.6498	31.0329	2.10213	12.6181	6.75596	-0.768831	18.0402																															-8.95467	8.53455	-18.1569	12.6026	11.3299
control subject 444	-219.225	-98.8292	27.159	36.1497	-36.103	-13.4447	-25.5171	-1.72008	21.3822	7.74064	9.64537	8.46183	5.21187	-0.93403																															47.0131	-37.274	-3.32407	-2.88668	-29.2923
control subject 445	-213.175	-110.253	23.8404	22.8087	-31.1793	-3.04347	-14.7939	-2.93044	26.6645	13.7506	2.8068	9.42064	1.17609	-5.87025																															53.0637	-48.6983	-6.6427	-16.2277	-24.3686
control subject 446	-230.801	-104.522	13.0352	37.5273	-16.9712	-5.33453	-15.7879	-4.09487	24.5264	5.73789	10.4803	4.81799	-3.10297	-2.14794																															35.4377	-42.9667	-17.4479	-1.50909	-10.1605
[truncated: 13 more columns]

## Sheet: rSCI_GDI Calculations
Gait features from the reduced order SCI basis (4 joints)																						Gait data to calculate the SCI-GDI (204 kinematic values as indicated)				Component projections per feature					ln (d): Natural log of the Euclidean distance between subjects and controls
f1	f2	f3	f4	f5	f6	f7	f8	f9	f10	f11	f12	f13	f14									Segment/joint angle	% Gait Cycle	Value		feature	subject	controls	difference		ln(d)
-0.124261	0.0311645	0.0388921	-0.0960049	-0.0414226	0.0562309	0.0521837	0.0262152	0.0556336	-0.0375755	0.0606883	-0.00204939	0.0195258	-0.12481									Hip Flx/Ext	0	19.9516		f1	-231.741	-266.238	34.4979		5.33277
-0.120583	0.0327985	0.041442	-0.0838695	-0.0364733	0.0791076	0.0570543	0.0153134	0.0527676	-0.0432375	0.0577879	-0.00236855	0.0205809	-0.104702									Hip Flx/Ext	0.02	18.0231		f2	-174.582	-61.5551	-113.026
-0.118494	0.039068	0.0397937	-0.0772236	-0.0302393	0.100313	0.0582878	0.006049	0.0524979	-0.054441	0.0539153	-0.00856223	0.0230698	-0.052241									Hip Flx/Ext	0.04	15.9278		f3	-16.7428	30.4831	-47.2259
-0.117651	0.0470308	0.0362871	-0.0697624	-0.0255766	0.119425	0.0559419	-0.00517982	0.0430596	-0.0690975	0.0501761	-0.0328864	0.00466796	0.0128386									Hip Flx/Ext	0.06	13.5489		f4	-54.1272	39.0364	-93.1636		z: z-score for subject ln(d)
-0.115695	0.0529595	0.0321677	-0.0645337	-0.0247643	0.131517	0.0541163	-0.0191543	0.0320804	-0.0775717	0.0504092	-0.0500292	-0.0037246	0.0592489									Hip Flx/Ext	0.08	11.7932		f5	98.9667	-6.81071	105.777		z(ln(d))
-0.111909	0.0586983	0.0287114	-0.0599473	-0.0232905	0.136183	0.0525292	-0.0302592	0.0233634	-0.0838273	0.062808	-0.0524918	-0.00628069	0.0941917									Hip Flx/Ext	0.1	9.4755		f6	-27.9494	18.7485	-46.698		4.94143
-0.107498	0.0661318	0.0261656	-0.0571734	-0.0207167	0.13295	0.0472807	-0.0427142	0.0231009	-0.0831999	0.0764032	-0.0423119	-0.0124657	0.118988									Hip Flx/Ext	0.12	7.86817		f7	-33.8504	10.4374	-44.2878
-0.102667	0.0735809	0.0226999	-0.0563845	-0.015274	0.126475	0.0422894	-0.0530999	0.0232266	-0.078853	0.0829252	-0.0223243	-0.023567	0.132575									Hip Flx/Ext	0.14	6.95016		f8	4.76532	5.96859	-1.20327
-0.0973107	0.0796593	0.0201995	-0.0563351	-0.0105331	0.118218	0.0393056	-0.0620686	0.0192877	-0.0717818	0.0799863	-0.000246718	-0.0308907	0.142348									Hip Flx/Ext	0.16	5.57379		f9	-24.9419	23.9973	-48.9392		SCI-GDI
-0.0917922	0.0863887	0.0204629	-0.0564858	-0.00855696	0.10851	0.0421881	-0.0706886	0.0146699	-0.0657375	0.0746072	0.0162128	-0.0328245	0.140458									Hip Flx/Ext	0.18	3.50358		f10	3.61194	10.9889	-7.37693		50.5857
-0.0862555	0.0928323	0.0234123	-0.0560407	-0.0094667	0.0966532	0.0427735	-0.0748762	0.0107379	-0.0630674	0.0675262	0.0317657	-0.0393807	0.138511									Hip Flx/Ext	0.2	0.838282		f11	7.53518	3.0347	4.50049
-0.0808951	0.0988428	0.025532	-0.0558738	-0.0083911	0.0855477	0.0410253	-0.0804264	0.00992019	-0.0621012	0.0551712	0.0528313	-0.0444057	0.125753									Hip Flx/Ext	0.22	-0.633494		f12	3.36066	2.57933	0.781336
-0.0755681	0.103855	0.0276554	-0.0556871	-0.00561566	0.0723368	0.037187	-0.0850595	0.0101821	-0.0596776	0.0422283	0.0756334	-0.0408432	0.111618									Hip Flx/Ext	0.24	-1.45248		f13	5.59181	1.49374	4.09807
-0.0701429	0.10849	0.0303787	-0.0552627	-0.000563662	0.0552687	0.0353355	-0.0883174	0.00835692	-0.057243	0.0296033	0.0955021	-0.0327799	0.0937299									Hip Flx/Ext	0.26	-2.50823		f14	-4.0298	8.58639	-12.6162
-0.06455	0.113243	0.0347882	-0.054621	0.00478561	0.0374754	0.0345345	-0.0912121	0.00548404	-0.0529856	0.0155012	0.115773	-0.0285307	0.074054									Hip Flx/Ext	0.28	-3.94482
-0.0590927	0.118515	0.0390178	-0.053582	0.00985364	0.021184	0.0360397	-0.0951442	-9.846e-05	-0.0438424	-0.00455206	0.133221	-0.0242969	0.0480799									Hip Flx/Ext	0.3	-6.01667
-0.0538442	0.123068	0.0418651	-0.0520716	0.0147903	0.00816586	0.0379729	-0.0992241	-0.00534206	-0.0346825	-0.0265019	0.14062	-0.0148946	0.0200394									Hip Flx/Ext	0.32	-7.67701
-0.048884	0.127387	0.0440988	-0.0492695	0.019434	-0.00223294	0.0369159	-0.101989	-0.00634459	-0.0252561	-0.0428533	0.137856	-0.0103565	-0.00467509									Hip Flx/Ext	0.34	-9.24336
-0.0441775	0.131178	0.0455279	-0.0452015	0.0236937	-0.0105636	0.0345126	-0.104683	-0.00666216	-0.0158828	-0.0583818	0.130272	-0.00864519	-0.0303338									Hip Flx/Ext	0.36	-10.924
-0.0394702	0.134167	0.0467599	-0.0402663	0.0281712	-0.0170039	0.0323358	-0.10742	-0.00743967	-0.00820081	-0.0764885	0.11872	-0.00928338	-0.0566545									Hip Flx/Ext	0.38	-11.9787
-0.0348891	0.136163	0.048379	-0.03421	0.0330299	-0.0220907	0.0288258	-0.110325	-0.00764617	-0.00019575	-0.0943879	0.105565	-0.0156107	-0.0774379									Hip Flx/Ext	0.4	-12.8698
-0.0303139	0.137884	0.0501791	-0.0272131	0.0375984	-0.0259894	0.0242416	-0.111522	-0.0085875	0.00804251	-0.109905	0.0885705	-0.0244581	-0.0971075									Hip Flx/Ext	0.42	-13.5176
-0.0257249	0.140036	0.0530154	-0.0191969	0.0411375	-0.0310872	0.0193173	-0.111003	-0.00802844	0.0147986	-0.120923	0.0677601	-0.0372105	-0.104993									Hip Flx/Ext	0.44	-14.2364
-0.0215114	0.142859	0.0582245	-0.0122436	0.0422504	-0.0368174	0.010912	-0.106049	-0.00763105	0.019826	-0.125004	0.0417136	-0.0510758	-0.102625									Hip Flx/Ext	0.46	-15.2357
-0.0177403	0.144014	0.0657816	-0.00796997	0.04275	-0.0421087	0.00245978	-0.0927629	-0.00640646	0.0239626	-0.128911	0.0105036	-0.0653239	-0.092304									Hip Flx/Ext	0.48	-16.0635
-0.0143412	0.144865	0.0744433	-0.00544016	0.0422562	-0.0481682	-0.00544974	-0.0754365	-0.00620433	0.0219003	-0.122117	-0.0139502	-0.0891244	-0.0808992									Hip Flx/Ext	0.5	-16.8578
-0.011894	0.143987	0.0849355	-0.0046498	0.0387888	-0.0543029	-0.0153695	-0.0567517	-0.00333789	0.0175239	-0.115833	-0.0383485	-0.108506	-0.0611672									Hip Flx/Ext	0.52	-17.4108
-0.0104152	0.141524	0.0986904	-0.00645761	0.0305084	-0.0612924	-0.0285318	-0.0326329	0.00314834	0.0120431	-0.111716	-0.0626819	-0.117161	-0.0337509									Hip Flx/Ext	0.54	-17.9709
-0.0105188	0.138225	0.114675	-0.00576944	0.0182016	-0.0685445	-0.0416174	-0.00496715	0.00976547	0.00450114	-0.0987507	-0.0804997	-0.123001	0.000768831									Hip Flx/Ext	0.56	-18.582
-0.0124359	0.132387	0.131209	-0.00334564	0.0030969	-0.0741738	-0.0485935	0.022071	0.00902488	-0.00398382	-0.0860008	-0.0838955	-0.116159	0.0347622									Hip Flx/Ext	0.58	-18.8971
-0.0161157	0.120998	0.148538	-1.3248e-07	-0.0123343	-0.0761304	-0.0522561	0.0418449	0.00511236	-0.0130637	-0.0840234	-0.0747901	-0.0926559	0.0673026									Hip Flx/Ext	0.6	-18.7952
-0.0213417	0.105985	0.160974	0.00572888	-0.0250468	-0.0724414	-0.0555102	0.0595358	-0.00992322	-0.0252548	-0.0819686	-0.0627072	-0.0740052	0.0817777									Hip Flx/Ext	0.62	-17.9475
-0.0284257	0.0877168	0.169981	0.0131487	-0.0355993	-0.0624329	-0.0569558	0.0705152	-0.0336111	-0.0356124	-0.0836055	-0.05114	-0.0594097	0.086563									Hip Flx/Ext	0.64	-15.5352
-0.0365179	0.0689806	0.174814	0.019804	-0.0448756	-0.0503263	-0.0572779	0.081899	-0.0605232	-0.03862	-0.0877572	-0.0367125	-0.0454247	0.0853098									Hip Flx/Ext	0.66	-10.2067
-0.0455119	0.0513338	0.174017	0.0238262	-0.0501825	-0.0347597	-0.0549848	0.0827835	-0.0844804	-0.032147	-0.093516	-0.0201458	-0.0312204	0.0728524									Hip Flx/Ext	0.68	-4.98505
-0.0549951	0.0345002	0.166733	0.0258646	-0.051033	-0.014571	-0.0525685	0.0800909	-0.101325	-0.0163749	-0.095655	-0.0128674	-0.0203799	0.0550334									Hip Flx/Ext	0.7	0.750616
-0.0644162	0.0184707	0.155891	0.0264165	-0.04935	0.00163842	-0.0476915	0.0787169	-0.115417	-0.00243645	-0.0926809	-0.0108381	-0.00802777	0.0374162									Hip Flx/Ext	0.72	5.05288
-0.0741429	0.00501991	0.142237	0.0243386	-0.044945	0.0124255	-0.0450111	0.0749748	-0.126355	0.0146437	-0.0876642	-0.0151103	0.015988	0.0113394									Hip Flx/Ext	0.74	9.48914
-0.0839096	-0.00587255	0.12811	0.0170673	-0.0417721	0.0188035	-0.043724	0.0635122	-0.127115	0.0332043	-0.0828135	-0.029918	0.0520351	-0.00974233									Hip Flx/Ext	0.76	15.3083
-0.0932475	-0.0130904	0.115905	0.00388798	-0.0414613	0.0184733	-0.0433832	0.0515977	-0.119825	0.0500348	-0.0771372	-0.0586632	0.0927598	-0.0200726									Hip Flx/Ext	0.78	20.1886
-0.102337	-0.0163918	0.103331	-0.0128691	-0.0445215	0.0124779	-0.0431416	0.0365286	-0.102385	0.0630904	-0.0675494	-0.084914	0.134471	-0.0246336									Hip Flx/Ext	0.8	25.0686
-0.110283	-0.0168262	0.0927074	-0.032455	-0.0480268	0.00363421	-0.0414078	0.024094	-0.0860726	0.0708717	-0.0603908	-0.101636	0.174604	-0.0268286									Hip Flx/Ext	0.82	28.0399
-0.117301	-0.0151616	0.0820864	-0.0503988	-0.0485871	-0.0041566	-0.0397943	0.0140557	-0.0698218	0.0694935	-0.050928	-0.119526	0.199792	-0.0261993									Hip Flx/Ext	0.84	30.3867
-0.123094	-0.0105307	0.0728848	-0.0679038	-0.0477838	-0.00936316	-0.039423	0.00548935	-0.0522234	0.0644115	-0.0387902	-0.13035	0.207818	-0.0292275									Hip Flx/Ext	0.86	32.4904
-0.127564	-0.00461242	0.0628922	-0.0883957	-0.0488877	-0.0137449	-0.037653	0.000504758	-0.0279015	0.0602224	-0.0272422	-0.128057	0.215693	-0.0414578									Hip Flx/Ext	0.88	33.4852
-0.130646	0.00308757	0.0540519	-0.10691	-0.0490254	-0.0177492	-0.0325117	0.000426421	-0.00248309	0.0516415	-0.0102414	-0.113887	0.211158	-0.0583262									Hip Flx/Ext	0.9	33.6279
-0.132323	0.0128339	0.0457358	-0.121154	-0.0494546	-0.0215002	-0.0230573	0.00943021	0.0186947	0.0336254	0.0173453	-0.0787426	0.17831	-0.0776625									Hip Flx/Ext	0.92	32.7439
-0.132465	0.0231455	0.040007	-0.12765	-0.0494104	-0.0239733	-0.0122433	0.0250516	0.0341034	0.00879954	0.0458153	-0.0363125	0.133498	-0.0918838									Hip Flx/Ext	0.94	30.9121
-0.131244	0.0316408	0.0369536	-0.127106	-0.0491578	-0.019006	0.00127057	0.0428441	0.0457479	-0.0146596	0.0697171	0.00246176	0.0921238	-0.100375									Hip Flx/Ext	0.96	27.917
-0.128775	0.0355186	0.036912	-0.117094	-0.0459725	-0.00176515	0.0181216	0.0577242	0.0516579	-0.0385775	0.0849512	0.0272335	0.055921	-0.110894									Hip Flx/Ext	0.98	25.1675
-0.12509	0.0344753	0.0410056	-0.104152	-0.042531	0.0259707	0.0292674	0.0561338	0.0591211	-0.0476072	0.0722837	0.027715	0.0517422	-0.110364									Hip Flx/Ext	1	21.9086
0.0146342	-0.00326447	0.0118162	0.0103554	0.0502313	0.0372998	-0.125321	0.0575459	0.014049	0.00844904	-0.0799584	0.0745868	-0.0139136	0.0824125									Hip Add/Abd	0	2.8568
0.0140912	-0.00658951	0.0169735	0.00971256	0.0522568	0.0426984	-0.128275	0.0554361	0.0185454	0.0199677	-0.0859217	0.0638152	-0.0131641	0.0605608									Hip Add/Abd	0.02	4.00056
0.0121769	-0.0111036	0.0223677	0.00593055	0.0548571	0.0499801	-0.129284	0.0550128	0.0266094	0.0200705	-0.0853373	0.0577445	-0.02267	0.042715									Hip Add/Abd	0.04	5.72593
0.00903827	-0.0154479	0.0271024	0.00123988	0.0589166	0.0559053	-0.127443	0.0531664	0.0316933	0.0120056	-0.0737209	0.0476174	-0.0491703	0.0216979									Hip Add/Abd	0.06	7.91876
0.00599788	-0.0198299	0.0305682	2.7352e-05	0.0627882	0.0574886	-0.121558	0.04957	0.030566	0.0075733	-0.0598644	0.0419553	-0.0569447	-0.00548465									Hip Add/Abd	0.08	9.7199
0.00352908	-0.0230327	0.0322007	0.000267591	0.0655808	0.0576301	-0.114541	0.0456528	0.0323734	0.00723767	-0.045273	0.0334357	-0.0558838	-0.0357013									Hip Add/Abd	0.1	10.9472
0.00167714	-0.0234509	0.0322273	0.000228503	0.0643981	0.0584082	-0.107945	0.0420955	0.040985	0.0113016	-0.0329301	0.021492	-0.0561595	-0.0675125									Hip Add/Abd	0.12	10.8243
-3.04128e-05	-0.0232229	0.0328261	0.000357762	0.0613038	0.0585652	-0.101971	0.0382731	0.0508104	0.0104839	-0.0208441	0.00517046	-0.0656274	-0.0929084									Hip Add/Abd	0.14	10.4784
-0.00161479	-0.0230863	0.0340097	-0.000127786	0.0593842	0.0572969	-0.0989015	0.036037	0.0579996	0.00397318	-0.0150395	-0.0109889	-0.0745631	-0.107442									Hip Add/Abd	0.16	10.2092
-0.00274632	-0.0220889	0.0343386	-0.00173329	0.0590753	0.0571226	-0.096091	0.0342002	0.0635993	-0.00163657	-0.0151949	-0.0210579	-0.0751055	-0.117465									Hip Add/Abd	0.18	9.90519
-0.00340071	-0.0212832	0.0338697	-0.00333285	0.0590192	0.0580533	-0.09679	0.0337734	0.067225	-0.00896813	-0.0144353	-0.0313295	-0.078968	-0.112225									Hip Add/Abd	0.2	9.44368
-0.00365028	-0.0198029	0.0325849	-0.00520829	0.0583928	0.0598628	-0.0986908	0.0315293	0.0679987	-0.0169518	-0.016566	-0.0433994	-0.078077	-0.10764									Hip Add/Abd	0.22	8.95512
-0.00365428	-0.0177099	0.031304	-0.00675483	0.0562933	0.0606477	-0.102272	0.0287836	0.0693676	-0.0245145	-0.0173779	-0.0568241	-0.0783626	-0.101936									Hip Add/Abd	0.24	8.41983
-0.00363287	-0.0153466	0.0299437	-0.00692913	0.0533128	0.0610398	-0.105295	0.0272734	0.071048	-0.0300116	-0.0165577	-0.063907	-0.0750682	-0.0938493									Hip Add/Abd	0.26	7.94422
-0.0036547	-0.0139538	0.0303893	-0.00611606	0.0503344	0.060736	-0.107232	0.0258033	0.0741956	-0.0346551	-0.00893851	-0.0638979	-0.0722169	-0.0802672									Hip Add/Abd	0.28	7.64671
-0.00367739	-0.0131281	0.0315128	-0.00497897	0.0475647	0.0615019	-0.106533	0.026723	0.076197	-0.0408991	-0.00161844	-0.0594082	-0.067001	-0.0677974									Hip Add/Abd	0.3	7.25154
-0.00372347	-0.0118264	0.0324028	-0.003432	0.0443626	0.0629722	-0.103744	0.0269064	0.0768956	-0.0465736	0.00724015	-0.0497025	-0.06008	-0.0584775									Hip Add/Abd	0.32	6.88379
-0.0037759	-0.0108302	0.0335434	-0.0014162	0.0409506	0.0641363	-0.100129	0.0265599	0.0774143	-0.0485564	0.0154436	-0.037423	-0.0511574	-0.0507606									Hip Add/Abd	0.34	6.49313
-0.00406682	-0.0103567	0.0333176	-0.000264588	0.0387165	0.0663015	-0.094656	0.0263977	0.0761402	-0.0497944	0.0253847	-0.0293053	-0.0447056	-0.0474446									Hip Add/Abd	0.36	6.07467
-0.00459082	-0.00974436	0.032027	-0.000425014	0.0376965	0.0705056	-0.0894974	0.0252941	0.0746833	-0.0516341	0.0357446	-0.0201688	-0.0403696	-0.0479017									Hip Add/Abd	0.38	5.88504
-0.00516224	-0.00933899	0.0298919	-0.00110633	0.0382427	0.0750037	-0.0853883	0.0227554	0.0713643	-0.0524705	0.0461714	-0.0118436	-0.0385292	-0.0508784									Hip Add/Abd	0.4	5.77874
-0.00561214	-0.00873925	0.027851	-0.00160034	0.0395205	0.0784091	-0.0823544	0.019647	0.0682906	-0.0507604	0.0544448	-0.00504192	-0.0371333	-0.0521861									Hip Add/Abd	0.42	5.67277
-0.00592045	-0.00762778	0.0250319	-0.00304738	0.0406151	0.0826667	-0.0808631	0.0156084	0.0675332	-0.0492494	0.0617344	-0.00116502	-0.0372788	-0.0507648									Hip Add/Abd	0.44	5.54361
-0.00584383	-0.00608401	0.0217569	-0.00670008	0.0422519	0.087561	-0.0797334	0.00887235	0.0702225	-0.0492791	0.0664754	0.00297832	-0.0311627	-0.0504083									Hip Add/Abd	0.46	5.3506
-0.00531347	-0.0040558	0.0180804	-0.00982197	0.0441771	0.0913411	-0.0791045	0.0023445	0.0717838	-0.0514157	0.066718	0.00919885	-0.020046	-0.0476785									Hip Add/Abd	0.48	5.04514
-0.00454834	-0.00115543	0.0128901	-0.0131054	0.0458321	0.0911999	-0.079051	-0.000497554	0.0694117	-0.0534282	0.0627809	0.0150209	-0.0160963	-0.0445825									Hip Add/Abd	0.5	4.35673
-0.00352263	0.0016215	0.00752494	-0.0178332	0.0474613	0.0901011	-0.0785616	-0.00381265	0.0668167	-0.0533681	0.0586339	0.0206821	-0.00728076	-0.0427081									Hip Add/Abd	0.52	3.6989
-0.00187328	0.00409558	0.00311857	-0.0225536	0.0479154	0.0881752	-0.0771116	-0.00721855	0.0614814	-0.0530718	0.0536741	0.0286698	0.0124354	-0.034591									Hip Add/Abd	0.54	3.16662
0.000197901	0.00791442	-0.000738098	-0.0262427	0.0470995	0.0871432	-0.0758335	-0.013214	0.0526695	-0.050265	0.0496544	0.0301684	0.0293336	-0.0257026									Hip Add/Abd	0.56	2.58416
0.00254876	0.0124303	-0.00452563	-0.0293248	0.0457025	0.0848645	-0.0743045	-0.0176436	0.0469863	-0.046448	0.0435241	0.0238617	0.0359058	-0.017825									Hip Add/Abd	0.58	2.12446
0.00507518	0.016399	-0.00813689	-0.0321939	0.0473068	0.0807785	-0.077001	-0.0172102	0.0432857	-0.0391036	0.0387951	0.0100669	0.0427985	-0.007448									Hip Add/Abd	0.6	1.80992
0.00742138	0.0191045	-0.0102883	-0.0336099	0.0523984	0.0760689	-0.0809044	-0.0165662	0.0416553	-0.0321437	0.034584	0.00074559	0.0452954	-7.13806e-05									Hip Add/Abd	0.62	1.84675
0.00965144	0.0217434	-0.0115064	-0.0343411	0.0583384	0.0710058	-0.0852984	-0.0173868	0.0422913	-0.0252614	0.0295909	-0.00669185	0.047354	-0.00343755									Hip Add/Abd	0.64	2.12312
0.0115399	0.0239126	-0.0105241	-0.0317331	0.06184	0.0629373	-0.0923842	-0.0178933	0.0445506	-0.0164833	0.0245772	-0.0113665	0.0478377	-0.00120564									Hip Add/Abd	0.66	2.47659
0.0131962	0.0248321	-0.00806261	-0.0264954	0.0631422	0.05199	-0.0986083	-0.0184845	0.0489298	-0.0047513	0.0216837	-0.00982619	0.0574878	-0.000461719									Hip Add/Abd	0.68	2.68346
0.0143547	0.0243887	-0.00362592	-0.0186187	0.0606711	0.0397554	-0.103258	-0.0189245	0.0533837	0.00757689	0.0181319	-0.00496478	0.0767152	0.00817749									Hip Add/Abd	0.7	2.81543
0.0151195	0.0224016	0.00230491	-0.009298	0.0564	0.0305252	-0.106695	-0.0193154	0.0528704	0.0190901	0.012105	0.00530946	0.101655	0.0144776									Hip Add/Abd	0.72	2.64761
0.0154219	0.0188391	0.00781173	0.00076368	0.0527692	0.0219667	-0.109478	-0.0170091	0.046253	0.0257668	0.00355498	0.0192724	0.125438	0.0250782									Hip Add/Abd	0.74	2.32388
0.015433	0.0144717	0.0125121	0.0104626	0.0498215	0.0164022	-0.113595	-0.0140563	0.0368144	0.0287024	-0.00613093	0.0332056	0.141376	0.0378439									Hip Add/Abd	0.76	2.07458
0.0153785	0.0100836	0.0146802	0.0199523	0.0483255	0.0143054	-0.117695	-0.011598	0.0267381	0.0275418	-0.0125327	0.0426626	0.143583	0.0510084									Hip Add/Abd	0.78	2.59331
0.0153285	0.00518826	0.0147332	0.0279333	0.0475383	0.016499	-0.122454	-0.0113085	0.0139563	0.0209236	-0.0174317	0.0445487	0.137724	0.0653657									Hip Add/Abd	0.8	3.53151
0.0150709	0.000752161	0.0130393	0.0326832	0.0495696	0.0187179	-0.127976	-0.00981807	0.00406511	0.0143093	-0.0210848	0.0442815	0.126918	0.0794456									Hip Add/Abd	0.82	4.01514
0.0145107	-0.00239728	0.00925706	0.033755	0.0518695	0.021353	-0.132484	-0.00838836	-0.00490734	0.0108398	-0.0253741	0.050139	0.113693	0.0833464									Hip Add/Abd	0.84	4.53933
0.0139151	-0.00411566	0.00742976	0.0303465	0.0527221	0.022759	-0.135664	-0.00638888	-0.00839257	0.0146853	-0.0340592	0.0550897	0.100793	0.0900777									Hip Add/Abd	0.86	5.02272
0.0134275	-0.0041814	0.0072533	0.0248851	0.0523751	0.0236056	-0.133155	-0.00247801	-0.00503065	0.0195536	-0.0435986	0.0591567	0.0898632	0.0993054									Hip Add/Abd	0.88	5.23241
0.0130726	-0.0024197	0.00789417	0.019668	0.0486983	0.02325	-0.128018	0.00405987	-0.00122623	0.020747	-0.0486014	0.0593778	0.0778527	0.11014									Hip Add/Abd	0.9	5.19244
0.0129921	-0.00042145	0.00740265	0.0161745	0.0454687	0.0264276	-0.12039	0.0154087	0.00125131	0.0177422	-0.0506183	0.0654476	0.0590616	0.11485									Hip Add/Abd	0.92	4.69737
0.0130074	0.00164414	0.00734378	0.0130505	0.043794	0.0299678	-0.114343	0.0240962	0.00490104	0.0122382	-0.0459892	0.074599	0.0401575	0.118887									Hip Add/Abd	0.94	3.74827
0.0129722	0.00401715	0.00784276	0.0105334	0.0420603	0.030697	-0.109574	0.0330393	0.00770796	0.00650646	-0.0375714	0.0831544	0.013175	0.120781									Hip Add/Abd	0.96	2.64753
0.0129071	0.00390897	0.00985504	0.00805229	0.0416734	0.0318765	-0.111412	0.0413005	0.0135057	0.00498366	-0.0405056	0.0801291	0.00410163	0.12276									Hip Add/Abd	0.98	2.15108
0.0131782	0.000170126	0.0148086	0.00776422	0.0447909	0.0407152	-0.118734	0.0478322	0.0222511	0.0103416	-0.0559918	0.0625083	0.0131135	0.114481									Hip Add/Abd	1	1.92754
-0.0545248	0.0441835	-0.0287273	-0.0437839	0.0549376	0.0298509	0.0358885	0.209733	-0.0616695	0.020607	-0.00552811	0.0278025	-0.00796387	-0.160376									Knee Flx/Ext	0	13.0246
-0.0570031	0.0405827	-0.020471	-0.0217235	0.0633806	0.0580134	0.0514499	0.19017	-0.071248	0.0167347	-0.000199409	0.021812	-0.0200347	-0.156035									Knee Flx/Ext	0.02	13.3083
-0.0618837	0.0421336	-0.0215903	-0.00188003	0.080647	0.0863225	0.0695198	0.180132	-0.0811433	0.0150635	0.00354429	0.0169673	-0.00614911	-0.113213									Knee Flx/Ext	0.04	13.3101
-0.0683722	0.0454326	-0.0263771	0.0218008	0.0966917	0.1132	0.0708508	0.155828	-0.0979421	0.0197238	0.0191853	-0.0245446	-0.0130857	-0.0413892									Knee Flx/Ext	0.06	13.3344
-0.0729916	0.0459276	-0.0323219	0.0439605	0.10272	0.131467	0.0695206	0.126812	-0.111547	0.0327122	0.037595	-0.0553616	-0.00553784	0.000248664									Knee Flx/Ext	0.08	14.4378
-0.0746191	0.0452311	-0.0384881	0.0633165	0.109819	0.142065	0.064579	0.0962491	-0.113466	0.0524897	0.0539526	-0.0747414	0.0190064	0.0357697									Knee Flx/Ext	0.1	15.1111
-0.0747227	0.0472058	-0.0433297	0.075269	0.115346	0.140023	0.0569599	0.0647311	-0.103081	0.0719034	0.0672777	-0.0689965	0.0327496	0.0715361									Knee Flx/Ext	0.12	14.6591
-0.073425	0.0498743	-0.047664	0.084138	0.120187	0.129378	0.0480553	0.0361066	-0.0932671	0.0870848	0.0701475	-0.0516384	0.0387012	0.095713									Knee Flx/Ext	0.14	14.2543
-0.0706715	0.0514169	-0.0500522	0.0901174	0.124233	0.116528	0.0379549	0.0134396	-0.0838933	0.0998654	0.0656911	-0.0356712	0.0451779	0.0984419									Knee Flx/Ext	0.16	13.5387
-0.0673739	0.053497	-0.0497217	0.0950585	0.125031	0.101389	0.0333361	-0.00167214	-0.0763064	0.106292	0.063402	-0.023316	0.0391599	0.0789375									Knee Flx/Ext	0.18	12.2907
-0.0640628	0.0557187	-0.046809	0.098051	0.122844	0.0836717	0.0290724	-0.0136608	-0.0682384	0.103653	0.0644965	-0.0156945	0.0213065	0.0584267									Knee Flx/Ext	0.2	10.711
-0.0610049	0.0583472	-0.044465	0.0992348	0.120748	0.0648884	0.0261622	-0.0256081	-0.0610066	0.0917638	0.0613235	-0.00616213	0.00525569	0.0322566									Knee Flx/Ext	0.22	9.8516
-0.0580361	0.0603646	-0.0410283	0.0989378	0.118305	0.0450258	0.0224965	-0.0373265	-0.0530397	0.0804776	0.0542181	0.00197491	-0.0010853	0.00986866									Knee Flx/Ext	0.24	9.20939
-0.0550322	0.0617832	-0.0371022	0.100074	0.116837	0.0251242	0.0193857	-0.047009	-0.0419676	0.0745393	0.0442213	0.00683533	-0.000743028	-0.012919									Knee Flx/Ext	0.26	8.23356
-0.0521787	0.0630821	-0.0324495	0.102451	0.115555	0.00693868	0.0176829	-0.0525325	-0.031181	0.0712043	0.034324	0.0150171	-0.00169018	-0.0349706									Knee Flx/Ext	0.28	7.2014
-0.0499224	0.064698	-0.0278522	0.104596	0.114127	-0.00879474	0.0169602	-0.0557231	-0.0233125	0.0709428	0.0248223	0.0225724	-0.00261974	-0.0531609									Knee Flx/Ext	0.3	5.9398
-0.0482513	0.0663269	-0.0239009	0.105793	0.11205	-0.0211204	0.0178455	-0.0574399	-0.0163568	0.0705206	0.0161879	0.0276335	0.00185284	-0.0694754									Knee Flx/Ext	0.32	4.89715
-0.0471395	0.0680993	-0.0203139	0.106704	0.109785	-0.0319436	0.0187884	-0.0580934	-0.00579288	0.0700876	0.0116677	0.0289863	0.00970662	-0.0800476									Knee Flx/Ext	0.34	3.81282
-0.0465054	0.0693586	-0.0173221	0.108194	0.107448	-0.0413498	0.019057	-0.0557834	0.00598475	0.068786	0.0102855	0.0272826	0.0189372	-0.0875633									Knee Flx/Ext	0.36	2.64304
-0.0463929	0.0700494	-0.0148515	0.109008	0.104299	-0.0478798	0.0204072	-0.0525453	0.016816	0.0654576	0.006143	0.0236134	0.0307026	-0.0929191									Knee Flx/Ext	0.38	2.09584
-0.0468221	0.0694838	-0.0128669	0.109243	0.100028	-0.0549935	0.0200666	-0.0500609	0.0299104	0.0616583	0.00238036	0.0165317	0.0405684	-0.0921744									Knee Flx/Ext	0.4	2.15524
-0.0476889	0.0677539	-0.0105262	0.109177	0.0952267	-0.0636952	0.0173259	-0.0497576	0.0460365	0.0618319	0.000189293	0.00406173	0.0490385	-0.0867974									Knee Flx/Ext	0.42	2.63755
-0.0491324	0.0664919	-0.00798322	0.110374	0.0882596	-0.0750751	0.0130151	-0.0510545	0.060684	0.0585271	0.00955518	-0.00845365	0.0433716	-0.0774607									Knee Flx/Ext	0.44	3.24883
-0.0514516	0.0656177	-0.00368838	0.112636	0.0788957	-0.0891566	0.00651508	-0.0507572	0.0735366	0.053526	0.0302212	-0.0209818	0.0239924	-0.0591841									Knee Flx/Ext	0.46	3.921
-0.0545209	0.0621091	0.00448693	0.112801	0.0683877	-0.102554	-0.00266804	-0.0444777	0.0898422	0.0557056	0.0461524	-0.043483	0.0143361	-0.0330153									Knee Flx/Ext	0.48	4.5671
-0.0587765	0.0570172	0.0148365	0.113546	0.0567442	-0.11356	-0.00874855	-0.0354967	0.10688	0.0549432	0.0692955	-0.0528697	5.45074e-05	-0.0123538									Knee Flx/Ext	0.5	5.7593
-0.0639328	0.0502461	0.0276453	0.115027	0.0453268	-0.123669	-0.0151771	-0.0220258	0.124537	0.0502911	0.0963244	-0.0547737	-0.0183246	0.0105287									Knee Flx/Ext	0.52	7.05337
-0.0705751	0.0374413	0.04659	0.114983	0.0317374	-0.132309	-0.0264972	-0.00103402	0.15049	0.0526663	0.115922	-0.0551989	-0.012293	0.0386337									Knee Flx/Ext	0.54	8.65022
-0.0792841	0.02049	0.0692736	0.120401	0.0132459	-0.139493	-0.0351211	0.0225603	0.166507	0.0486905	0.137366	-0.0345941	-0.0118464	0.0606007									Knee Flx/Ext	0.56	11.1462
-0.0900775	0.000134831	0.0928417	0.129659	-0.00962541	-0.141018	-0.0377713	0.0415793	0.158768	0.0377381	0.154244	0.0049783	-0.0116881	0.0702487									Knee Flx/Ext	0.58	13.7673
-0.102908	-0.0282392	0.113398	0.139477	-0.0340252	-0.132396	-0.0325684	0.0439629	0.139723	0.0212542	0.143358	0.0482281	0.00987782	0.0753092									Knee Flx/Ext	0.6	17.9888
-0.116806	-0.0599446	0.122986	0.148426	-0.0560603	-0.112902	-0.0250267	0.0411084	0.100659	-0.00361555	0.126134	0.0847092	0.0302816	0.0643452									Knee Flx/Ext	0.62	23.1152
-0.132387	-0.0951699	0.123377	0.157807	-0.0742806	-0.0835245	-0.0165622	0.033461	0.0511003	-0.0353815	0.0964682	0.1197	0.0355472	0.0570817									Knee Flx/Ext	0.64	30.1175
-0.147744	-0.127886	0.113067	0.16125	-0.0860247	-0.0511423	-0.0107241	0.0270849	0.00208625	-0.0571745	0.0605469	0.151072	0.0296306	0.0424527									Knee Flx/Ext	0.66	40.2936
-0.162383	-0.154796	0.0906498	0.157051	-0.0859396	-0.0153373	-0.00651176	0.00792069	-0.0408879	-0.0680824	0.0176983	0.175722	-0.00242416	0.0171028									Knee Flx/Ext	0.68	49.1061
-0.17509	-0.175264	0.0579589	0.145717	-0.0755669	0.0220723	-0.00879558	-0.017129	-0.0720534	-0.0600841	-0.0260427	0.178314	-0.054118	-0.0132056									Knee Flx/Ext	0.7	58.6994
-0.184956	-0.18691	0.0173107	0.125403	-0.0572952	0.0514905	-0.00953553	-0.038898	-0.0899437	-0.0451256	-0.0642988	0.161809	-0.102291	-0.0452987									Knee Flx/Ext	0.72	65.2123
-0.192243	-0.18828	-0.0286123	0.0987723	-0.0328597	0.0694923	-0.0151182	-0.0561774	-0.0957723	-0.0171476	-0.0921729	0.12194	-0.138266	-0.0675556									Knee Flx/Ext	0.74	70.3262
-0.196728	-0.179897	-0.072515	0.0615423	-0.0107427	0.0727338	-0.02547	-0.0735144	-0.0813032	0.0156024	-0.110104	0.0640286	-0.153497	-0.0691297									Knee Flx/Ext	0.76	74.2313
-0.198013	-0.164376	-0.106618	0.0162121	0.00463179	0.0571248	-0.0393067	-0.0887926	-0.0490565	0.0547903	-0.122328	0.000127415	-0.142298	-0.049081									Knee Flx/Ext	0.78	75.7835
-0.195678	-0.142404	-0.132437	-0.0355994	0.0162634	0.024072	-0.0507756	-0.101331	-0.0030031	0.0938506	-0.122693	-0.0570756	-0.115616	-0.0148158									Knee Flx/Ext	0.8	75.559
-0.189671	-0.116405	-0.148422	-0.0852442	0.0230081	-0.0198486	-0.0569026	-0.104751	0.0380404	0.122764	-0.119845	-0.0876671	-0.0731347	0.01654									Knee Flx/Ext	0.82	73.3736
-0.179448	-0.0879773	-0.155367	-0.12391	0.0290628	-0.0630757	-0.0660012	-0.088415	0.0668293	0.133887	-0.102833	-0.105079	-0.0427974	0.0539084									Knee Flx/Ext	0.84	69.7973
-0.165708	-0.0574977	-0.157388	-0.149376	0.0357725	-0.105456	-0.0706997	-0.0574404	0.0801038	0.12495	-0.0740113	-0.101262	-0.0397033	0.0896248									Knee Flx/Ext	0.86	63.8096
-0.148528	-0.0264591	-0.152856	-0.170098	0.0388413	-0.141752	-0.0715304	-0.00808481	0.0805921	0.104719	-0.0409265	-0.0723395	-0.0353686	0.111751									Knee Flx/Ext	0.88	57.5442
-0.129312	0.00477558	-0.142657	-0.178709	0.0392835	-0.167319	-0.0635298	0.0509111	0.0664545	0.0761829	-0.00283266	-0.0114309	-0.0500798	0.120001									Knee Flx/Ext	0.9	48.9159
-0.108883	0.0358938	-0.128999	-0.173424	0.0416404	-0.179785	-0.0494158	0.127574	0.0369789	0.0339043	0.0520069	0.0793592	-0.0930078	0.101007									Knee Flx/Ext	0.92	40.9681
-0.0890358	0.0608199	-0.110872	-0.152772	0.0430122	-0.178821	-0.0269334	0.20142	0.00215491	-0.00486535	0.0934182	0.16309	-0.131113	0.0684976									Knee Flx/Ext	0.94	32.5442
-0.0707275	0.0716358	-0.0864974	-0.122431	0.0422995	-0.143896	-0.010735	0.261081	-0.022756	-0.021705	0.0954269	0.205507	-0.105817	0.0090427									Knee Flx/Ext	0.96	22.9124
-0.0569302	0.0672507	-0.0619424	-0.0844339	0.0445612	-0.0792509	0.00313392	0.289139	-0.0369968	-0.0188541	0.0616167	0.181932	-0.0322186	-0.0593572									Knee Flx/Ext	0.98	16.4632
-0.0507561	0.0609652	-0.0402759	-0.0502764	0.0434061	-0.0162985	0.0149583	0.268148	-0.0447502	-0.00700665	0.0347141	0.124201	0.0108937	-0.114422									Knee Flx/Ext	1	11.8771
-0.00277484	0.0514907	-0.0814616	0.0666198	-0.0797583	0.0890484	0.0612218	0.0849881	0.135855	0.0563488	-0.150923	0.0818595	0.120022	-0.0478189									Ankle Dor/Pla	0	-23.254
0.00198183	0.0446888	-0.0637629	0.0657772	-0.0437553	0.0602086	0.0519406	0.10705	0.0900972	0.0358498	-0.14051	0.0218536	0.0730034	-0.0374371									Ankle Dor/Pla	0.02	-16.2725
0.00525574	0.0425609	-0.0529918	0.0535242	0.00862355	0.0245382	0.061045	0.131165	0.0344017	-0.000121936	-0.138682	0.00507637	0.0437539	-0.00527294									Ankle Dor/Pla	0.04	-10.2525
0.00356088	0.0414678	-0.0455373	0.0443378	0.0428796	0.00996746	0.0586317	0.138429	-0.00475169	-0.031095	-0.131878	-0.0272364	-0.00132546	0.0432812									Ankle Dor/Pla	0.06	-7.13148
-0.000660713	0.038152	-0.0409793	0.045872	0.0534788	0.00547541	0.0570064	0.129488	-0.01996	-0.0538898	-0.115296	-0.0502208	-0.0206002	0.0653451									Ankle Dor/Pla	0.08	-5.04618
-0.00518736	0.0328732	-0.0382682	0.0502932	0.056483	0.00740842	0.0561952	0.115149	-0.0199761	-0.0620975	-0.101741	-0.0648374	-0.018651	0.0828753									Ankle Dor/Pla	0.1	-2.66798
-0.00961441	0.028744	-0.0360251	0.0520101	0.0570374	0.00828038	0.0538967	0.101387	-0.0137934	-0.0643057	-0.0898547	-0.0683403	-0.0161469	0.102134									Ankle Dor/Pla	0.12	-1.10939
-0.0134618	0.0248418	-0.0347275	0.0532929	0.0566451	0.0056994	0.0502527	0.0873088	-0.00529403	-0.0654248	-0.081532	-0.0684418	-0.0109363	0.111397									Ankle Dor/Pla	0.14	0.359605
-0.0166331	0.0210063	-0.0344327	0.0540035	0.0561668	0.00119729	0.0470705	0.0761061	0.00416595	-0.0661109	-0.077364	-0.0705463	-0.00170393	0.108755									Ankle Dor/Pla	0.16	1.79824
-0.0194153	0.0172739	-0.0344356	0.0546709	0.0540142	-0.0040144	0.0459515	0.0687641	0.0129157	-0.0680618	-0.0721832	-0.0731402	-0.00116293	0.0972855									Ankle Dor/Pla	0.18	2.62526
-0.0220458	0.0142827	-0.0339273	0.0549595	0.0504687	-0.00982365	0.0437359	0.0624869	0.020577	-0.0734846	-0.0668718	-0.0746608	-0.0059315	0.0830329									Ankle Dor/Pla	0.2	3.45335
-0.0245453	0.0120137	-0.0342698	0.0543493	0.0474801	-0.0149575	0.0409587	0.0570081	0.0292896	-0.0827212	-0.0603746	-0.0781461	-0.0120796	0.067182									Ankle Dor/Pla	0.22	4.25961
-0.0268429	0.00988321	-0.034086	0.0528018	0.0445008	-0.0213742	0.0382862	0.0502206	0.0365841	-0.0918709	-0.0571693	-0.0828069	-0.0136172	0.0545085									Ankle Dor/Pla	0.24	5.15631
-0.028962	0.00778023	-0.0336277	0.0516934	0.0415125	-0.0281433	0.0350733	0.0425257	0.0443216	-0.0976255	-0.0551118	-0.0861035	-0.0115591	0.0422333									Ankle Dor/Pla	0.26	6.11839
-0.0310151	0.00607059	-0.0330676	0.0513675	0.038681	-0.0345558	0.0328996	0.0375933	0.0505806	-0.10286	-0.0525565	-0.0879116	-0.00799868	0.0284993									Ankle Dor/Pla	0.28	6.73096
-0.0331241	0.00463852	-0.032296	0.0510828	0.0353989	-0.0397966	0.0304528	0.0349695	0.0561993	-0.107129	-0.0487384	-0.0880716	-0.00567769	0.0181081									Ankle Dor/Pla	0.3	7.22863
-0.035311	0.00345493	-0.0320435	0.0508473	0.0316845	-0.0429635	0.0296268	0.0337047	0.0604554	-0.111784	-0.0433243	-0.0859395	-0.00265771	0.00631257									Ankle Dor/Pla	0.32	7.37339
-0.0376136	0.00257359	-0.0322744	0.0515132	0.0279063	-0.0456796	0.0300145	0.0316255	0.0621853	-0.118661	-0.0376825	-0.0834776	0.00269259	-0.00289517									Ankle Dor/Pla	0.34	7.20173
-0.0400138	0.0018118	-0.0329004	0.0535476	0.0240629	-0.0477164	0.0290008	0.0306074	0.0636856	-0.127057	-0.0313168	-0.083301	0.00831186	-0.0116506									Ankle Dor/Pla	0.36	6.71132
-0.0424903	0.0014273	-0.0352137	0.0557903	0.0204214	-0.0474322	0.0291867	0.0278878	0.0634912	-0.137462	-0.02744	-0.0810935	0.0173249	-0.0241288									Ankle Dor/Pla	0.38	6.26991
-0.0448898	0.00129547	-0.0392652	0.0579847	0.0160505	-0.0461364	0.0291401	0.0237153	0.0618533	-0.150336	-0.0253068	-0.0788031	0.0284763	-0.0380492									Ankle Dor/Pla	0.4	6.19399
-0.0471079	0.00113797	-0.0438197	0.0591525	0.0115303	-0.0446604	0.0260622	0.0178627	0.0591523	-0.16044	-0.0242333	-0.0779113	0.0384478	-0.0496354									Ankle Dor/Pla	0.42	6.45012
-0.0489905	0.00185099	-0.0498897	0.0602544	0.00584579	-0.0429738	0.0196877	0.00868685	0.0512212	-0.171591	-0.0204813	-0.0748122	0.0442931	-0.0606853									Ankle Dor/Pla	0.44	6.60999
-0.0503383	0.00402487	-0.0577959	0.0616665	-0.000972558	-0.0417326	0.00833784	-0.00325974	0.0408062	-0.183731	-0.0149586	-0.069403	0.045995	-0.0632694									Ankle Dor/Pla	0.46	6.42437
-0.0508791	0.00742258	-0.0675326	0.0634633	-0.00669314	-0.0399754	-0.00847794	-0.0177333	0.0280479	-0.193945	-0.0156883	-0.0664146	0.0543374	-0.0543257									Ankle Dor/Pla	0.48	6.08267
-0.0504896	0.0141532	-0.0807193	0.0646437	-0.0114285	-0.0373603	-0.026127	-0.0345772	0.00533093	-0.208889	-0.0166848	-0.0505977	0.0577119	-0.0453453									Ankle Dor/Pla	0.5	5.69311
-0.048954	0.0225419	-0.0933896	0.0632543	-0.0153897	-0.0367752	-0.0464175	-0.0497014	-0.0174878	-0.218333	-0.0175886	-0.0284201	0.061999	-0.0317479									Ankle Dor/Pla	0.52	5.09387
-0.0454369	0.0317734	-0.107699	0.0590766	-0.0199788	-0.0342095	-0.0675742	-0.0649465	-0.0478122	-0.219177	-0.0281941	0.000397095	0.076931	-0.0194004									Ankle Dor/Pla	0.54	4.21159
-0.0399824	0.0446949	-0.123517	0.0521559	-0.0240013	-0.0319297	-0.0894295	-0.0754247	-0.091787	-0.2127	-0.0320631	0.030037	0.0762841	-0.0183157									Ankle Dor/Pla	0.56	2.91108
-0.0327437	0.0609436	-0.137628	0.0418613	-0.0258	-0.0339653	-0.116217	-0.0772729	-0.134702	-0.192781	-0.0285717	0.041371	0.0591778	-0.0097779									Ankle Dor/Pla	0.58	1.46468
-0.0232703	0.0812543	-0.15034	0.027058	-0.0266764	-0.0386417	-0.149787	-0.0703201	-0.168157	-0.155412	-0.0166565	0.0299857	0.0454413	-0.00505727									Ankle Dor/Pla	0.6	-0.910118
-0.0136196	0.101569	-0.157139	0.0155562	-0.0347426	-0.0483453	-0.173829	-0.0548579	-0.178269	-0.107771	0.00654717	0.0104837	0.0274319	-0.00505793									Ankle Dor/Pla	0.62	-4.11802
-0.00420405	0.120675	-0.155856	0.00928194	-0.0547067	-0.0603402	-0.184084	-0.0268109	-0.167138	-0.0540864	0.0488292	-0.00856375	0.00673557	-0.0188639									Ankle Dor/Pla	0.64	-9.79763
0.0024474	0.132128	-0.142353	0.01309	-0.0831832	-0.0669245	-0.17915	0.0021783	-0.139493	-0.00570363	0.0881783	-0.0159515	-0.00870862	-0.0357785									Ankle Dor/Pla	0.66	-19.6419
0.00636971	0.135526	-0.120101	0.0286593	-0.117311	-0.0615645	-0.160284	0.0253945	-0.105288	0.0304833	0.107504	-0.0140093	-0.00964891	-0.0482406									Ankle Dor/Pla	0.68	-26.9963
0.00719539	0.132504	-0.0944769	0.0542344	-0.151235	-0.0425726	-0.130519	0.036363	-0.0745125	0.0507077	0.102671	-0.000578005	-0.00221991	-0.0530978									Ankle Dor/Pla	0.7	-31.9804
0.00579554	0.126487	-0.0691672	0.0790634	-0.182422	-0.0131842	-0.104849	0.0387071	-0.0481036	0.0699705	0.0820205	0.00182538	-0.00640047	-0.0544977									Ankle Dor/Pla	0.72	-34.7147
0.00294509	0.117654	-0.0488635	0.0958559	-0.204819	0.0223323	-0.0857278	0.036883	-0.0292736	0.0859258	0.0638234	-0.024998	-0.0365721	-0.0519335									Ankle Dor/Pla	0.74	-37.3811
-0.000647921	0.105529	-0.03979	0.106163	-0.21334	0.0593917	-0.0728025	0.0323026	-0.0202362	0.094617	0.0570549	-0.0672227	-0.0737389	-0.0409771									Ankle Dor/Pla	0.76	-39.7065
-0.00434115	0.0921445	-0.039682	0.106832	-0.208545	0.088044	-0.061718	0.0300035	-0.013528	0.0903423	0.0540146	-0.0942773	-0.101173	-0.0295624									Ankle Dor/Pla	0.78	-39.7435
-0.00835969	0.0795493	-0.0444848	0.0993446	-0.195829	0.103426	-0.0508136	0.0295927	0.00434692	0.0742413	0.0485017	-0.0900058	-0.115704	-0.00514955									Ankle Dor/Pla	0.8	-37.4454
-0.0122883	0.0708469	-0.0516906	0.0874877	-0.180846	0.108358	-0.0364695	0.0266852	0.0299952	0.0582945	0.0306083	-0.0702658	-0.1133	0.0190384									Ankle Dor/Pla	0.82	-35.0998
-0.0158474	0.0662334	-0.0573181	0.0742364	-0.167761	0.106475	-0.0230537	0.020879	0.0613425	0.0510041	0.00817604	-0.0611371	-0.107937	0.0310078									Ankle Dor/Pla	0.84	-33.6179
-0.0185586	0.0652407	-0.0622282	0.0587341	-0.157637	0.101068	-0.0151171	0.00821591	0.0966924	0.0508349	-0.0170393	-0.0566237	-0.0907661	0.0296876									Ankle Dor/Pla	0.86	-32.8564
-0.0201886	0.0635898	-0.0658325	0.0414404	-0.147718	0.092355	-0.00927458	1.27903e-05	0.125716	0.0509849	-0.0447765	-0.0409898	-0.0669426	0.048517									Ankle Dor/Pla	0.88	-31.9328
-0.0201587	0.0621214	-0.0714738	0.0248298	-0.133692	0.084846	-0.00270363	-0.00219406	0.148271	0.0526797	-0.0809228	-0.0199149	-0.0303272	0.0647116									Ankle Dor/Pla	0.9	-30.4118
-0.0182925	0.0606854	-0.078248	0.0124694	-0.116315	0.0755149	0.00499425	0.00496105	0.167265	0.0613492	-0.126977	0.0145694	0.0347696	0.0729473									Ankle Dor/Pla	0.92	-29.3313
-0.0152906	0.0638829	-0.0861941	0.0126632	-0.103045	0.0600029	0.0241898	0.0230113	0.175632	0.0605273	-0.150859	0.0860901	0.0866109	0.0549945									Ankle Dor/Pla	0.94	-28.5969
-0.0117851	0.0696022	-0.0943705	0.0289453	-0.0967311	0.0469528	0.0521861	0.0488291	0.170892	0.0447948	-0.15008	0.162548	0.109971	0.0129639									Ankle Dor/Pla	0.96	-27.8046
-0.00795943	0.0700425	-0.098804	0.0560125	-0.0946293	0.0559162	0.0712216	0.0689964	0.167784	0.0337187	-0.151388	0.197176	0.135857	-0.0455102									Ankle Dor/Pla	0.98	-27.3563
-0.00351692	0.0623669	-0.0925965	0.079226	-0.0955598	0.0689024	0.0699397	0.069222	0.166505	0.0369457	-0.168945	0.168653	0.16838	-0.0848782									Ankle Dor/Pla	1	-27.1924
